# Supplementary material for: Urban landscapes tend to increase the presence of pathogenic protozoa, microsporidia and viruses, but likely decrease the abundance of viruses in wild bees and wasps
Source: Insect Sci. 2025 Jul 27;32(6):1911–25. doi: 10.1111/1744-7917.70137 (PMC12717336; doi:10.1111/1744-7917.70137)
Supplement: Supplementary file 1 — Supplementary File Dataset Data used for statistical analysis. [file INS-32-1911-s003.xlsx]

## Sheet: Legend
	Name	Content
	Abundance	Abundances (number of copies Log-transformed) of each pathogen for each sample
	Presence	The abundances are transformed to absence (0) and presence (1)
	Prevalence	For each species and pathogen, in each site is reported the number of positive samples out of the total tested samples
	Replication_virus	Subset of samples in which the replication activity of viruses (Tested) resulted positive (green) or negative (red)

## Sheet: Abundance
ID_Lab	Sample_ID	Species	Sex	Site	Sampling_date	Lat	Long	Temp	ED	GI	Log_GI	N_pathogens	DWV	ABPV	CBPV	KBV	BQCV	SBV	N_ceranae	L_passim	C_bombi	A_bombi
490	01r1s01	A. plumipes	M	Basiglio	2022-03-28	45.3543	9.15117	26.8437	0.0407069	2.06703	0.486719	2	0	2.92557	0	0	0	0	7.38714	0	0	0
491	01r1s03	A. plumipes	M	Basiglio	2022-03-28	45.3543	9.15117	26.8437	0.0407069	2.06703	0.486719	3	0	2.99104	2.72359	0	0	0	2.87576	0	0	0
492	01r1s05	A. plumipes	M	Basiglio	2022-03-28	45.3543	9.15117	26.8437	0.0407069	2.06703	0.486719	4	0	2.49711	0	0	0	6.34105	5.18395	0	0	1.29123
493	01r1s06	A. plumipes	M	Basiglio	2022-03-28	45.3543	9.15117	26.8437	0.0407069	2.06703	0.486719	5	4.7736	2.69959	0	0	0	0	2.29983	0	3.04139	5.31676
494	01r1s07	A. plumipes	M	Basiglio	2022-03-28	45.3543	9.15117	26.8437	0.0407069	2.06703	0.486719	3	0	6.59058	0	0	0	0	3.80228	0	0	6.50533
495	01r1s08	A. plumipes	M	Basiglio	2022-03-28	45.3543	9.15117	26.8437	0.0407069	2.06703	0.486719	3	0	2.25093	0	0	0	0	2.96441	0	0	3.76642
496	01r1s09	A. plumipes	M	Basiglio	2022-03-28	45.3543	9.15117	26.8437	0.0407069	2.06703	0.486719	3	0	5.53491	0	0	0	0	2.96441	0	0	2.88579
497	01r1s11	A. plumipes	M	Basiglio	2022-03-28	45.3543	9.15117	26.8437	0.0407069	2.06703	0.486719	3	4.8825	0	0	0	0	0	6.23481	0	0	3.72971
498	01r1s12	A. plumipes	M	Basiglio	2022-03-28	45.3543	9.15117	26.8437	0.0407069	2.06703	0.486719	3	5.04016	4.53509	0	0	0	0	4.57094	0	0	0
499	01r1s13	A. plumipes	M	Basiglio	2022-03-28	45.3543	9.15117	26.8437	0.0407069	2.06703	0.486719	2	4.685	0	0	0	0	0	2.83873	0	0	0
500	01r1s15	A. plumipes	M	Basiglio	2022-03-28	45.3543	9.15117	26.8437	0.0407069	2.06703	0.486719	2	0	0	0	0	0	0	3.2393	0	0	6.47483
501	01r1s16	A. plumipes	M	Basiglio	2022-03-28	45.3543	9.15117	26.8437	0.0407069	2.06703	0.486719	1	0	0	0	0	0	0	3.35887	0	0	0
502	01r1s17	A. plumipes	M	Basiglio	2022-03-28	45.3543	9.15117	26.8437	0.0407069	2.06703	0.486719	0	0	0	0	0	0	0	0	0	0	0
503	01r1s18	A. plumipes	M	Basiglio	2022-03-28	45.3543	9.15117	26.8437	0.0407069	2.06703	0.486719	3	3.35381	5.95505	0	0	0	0	5.5091	0	0	0
504	01r1s19	A. plumipes	M	Basiglio	2022-03-28	45.3543	9.15117	26.8437	0.0407069	2.06703	0.486719	1	4.45121	0	0	0	0	0	0	0	0	0
505	01r1s20	A. plumipes	M	Basiglio	2022-03-28	45.3543	9.15117	26.8437	0.0407069	2.06703	0.486719	1	6.30722	0	0	0	0	0	0	0	0	0
506	01r1s21	A. plumipes	M	Basiglio	2022-03-28	45.3543	9.15117	26.8437	0.0407069	2.06703	0.486719	4	3.21209	7.00003	0	0	0	0	2.13255	0	0	5.19582
459	04r2s38	A. plumipes	M	Alberi	2022-04-11	45.4846	9.19252	29.3063	0.0349888	0.110041	0.045339	2	0	0	3.63135	0	0	0	3.23367	0	0	0
460	04r2s39	A. plumipes	M	Alberi	2022-04-11	45.4846	9.19252	29.3063	0.0349888	0.110041	0.045339	3	0	3.83398	0	0	0	0	3.30165	0	0	2.65093
461	04r2s40	A. plumipes	M	Alberi	2022-04-11	45.4846	9.19252	29.3063	0.0349888	0.110041	0.045339	3	0	2.23981	3.70059	0	0	0	3.87226	0	0	0
462	04r2s41	A. plumipes	M	Alberi	2022-04-11	45.4846	9.19252	29.3063	0.0349888	0.110041	0.045339	3	4.82693	0	3.08745	0	0	0	4.31729	0	0	0
463	04r2s42	A. plumipes	M	Alberi	2022-04-11	45.4846	9.19252	29.3063	0.0349888	0.110041	0.045339	5	5.86453	3.33007	4.68913	0	0	6.55372	3.71016	0	0	0
464	04r2s44	A. plumipes	M	Alberi	2022-04-11	45.4846	9.19252	29.3063	0.0349888	0.110041	0.045339	6	5.14781	2.39084	5.78876	0	4.99439	0	3.14213	3.90309	0	0
465	04r2s45	A. plumipes	M	Alberi	2022-04-11	45.4846	9.19252	29.3063	0.0349888	0.110041	0.045339	4	5.53689	1.86762	3.71098	0	0	0	3.42268	0	0	0
466	04r2s46	A. plumipes	M	Alberi	2022-04-11	45.4846	9.19252	29.3063	0.0349888	0.110041	0.045339	4	4.96363	2.2345	4.33029	0	0	0	3.2825	0	0	0
467	04r2s47	A. plumipes	M	Alberi	2022-04-11	45.4846	9.19252	29.3063	0.0349888	0.110041	0.045339	4	0	3.07176	3.98261	0	6.37185	0	2.69591	0	0	0
468	04r2s48	A. plumipes	M	Alberi	2022-04-11	45.4846	9.19252	29.3063	0.0349888	0.110041	0.045339	4	5.13211	2.48912	2.87941	0	0	0	3.66805	0	0	0
469	04r2s49	A. plumipes	M	Alberi	2022-04-11	45.4846	9.19252	29.3063	0.0349888	0.110041	0.045339	4	0	3.49124	3.27696	0	5.13084	0	6.32998	0	0	0
470	04r2s50	A. plumipes	M	Alberi	2022-04-11	45.4846	9.19252	29.3063	0.0349888	0.110041	0.045339	3	4.71995	0	4.06467	0	0	0	5.96021	0	0	0
471	04r2s51	A. plumipes	M	Alberi	2022-04-11	45.4846	9.19252	29.3063	0.0349888	0.110041	0.045339	4	5.49091	2.86816	3.07687	0	0	0	2.96441	0	0	0
472	04r2s52	A. plumipes	M	Alberi	2022-04-11	45.4846	9.19252	29.3063	0.0349888	0.110041	0.045339	3	0	2.74025	2.94727	0	0	0	2.96441	0	0	0
473	04r2s54	A. plumipes	M	Alberi	2022-04-11	45.4846	9.19252	29.3063	0.0349888	0.110041	0.045339	5	4.93141	2.53202	3.50312	0	0	5.28614	0	0	0	3.50476
474	04r2s55	A. plumipes	M	Alberi	2022-04-11	45.4846	9.19252	29.3063	0.0349888	0.110041	0.045339	5	4.84935	3.04817	2.93584	0	0	0	2.68173	0	0	2.90242
475	04r2s56	A. plumipes	M	Alberi	2022-04-11	45.4846	9.19252	29.3063	0.0349888	0.110041	0.045339	2	0	6.06271	0	0	0	0	0	0	0	1.11005
476	04r2s57	A. plumipes	M	Alberi	2022-04-11	45.4846	9.19252	29.3063	0.0349888	0.110041	0.045339	3	0	5.47697	4.46451	0	0	0	2.81399	0	0	0
477	04r2s58	A. plumipes	M	Alberi	2022-04-11	45.4846	9.19252	29.3063	0.0349888	0.110041	0.045339	3	0	5.79692	3.46505	0	0	0	2.76631	0	0	0
478	04r2s59	A. plumipes	M	Alberi	2022-04-11	45.4846	9.19252	29.3063	0.0349888	0.110041	0.045339	4	4.84661	3.62869	3.32235	0	0	0	3.07386	0	0	0
479	04r2s61	A. plumipes	M	Alberi	2022-04-11	45.4846	9.19252	29.3063	0.0349888	0.110041	0.045339	4	0	3.93441	2.90503	0	0	0	2.32824	0	0	1.08674
480	04r2s62	A. plumipes	M	Alberi	2022-04-11	45.4846	9.19252	29.3063	0.0349888	0.110041	0.045339	4	4.90848	3.01206	5.17501	0	0	0	1.93432	0	0	0
481	04r2s63	A. plumipes	M	Alberi	2022-04-11	45.4846	9.19252	29.3063	0.0349888	0.110041	0.045339	3	0	3.84796	3.75899	0	0	0	0	0	0	2.41115
482	04r2s65	A. plumipes	M	Alberi	2022-04-11	45.4846	9.19252	29.3063	0.0349888	0.110041	0.045339	2	0	2.54765	0	0	0	0	0	0	0	1.54033
483	04r2s66	A. plumipes	M	Alberi	2022-04-11	45.4846	9.19252	29.3063	0.0349888	0.110041	0.045339	5	5.01568	2.7641	4.31667	0	0	0	6.01886	0	0	2.65343
484	04r2s67	A. plumipes	M	Alberi	2022-04-11	45.4846	9.19252	29.3063	0.0349888	0.110041	0.045339	5	4.61035	2.7641	3.57501	0	0	0	6.69871	0	0	3.51625
485	04r2s68	A. plumipes	M	Alberi	2022-04-11	45.4846	9.19252	29.3063	0.0349888	0.110041	0.045339	4	0	2.78568	3.67624	0	0	0	5.72619	0	0	1.39816
486	04r2s69	A. plumipes	M	Alberi	2022-04-11	45.4846	9.19252	29.3063	0.0349888	0.110041	0.045339	3	4.6706	3.20435	0	0	0	0	5.38076	0	0	0
487	04r2s70	A. plumipes	M	Alberi	2022-04-11	45.4846	9.19252	29.3063	0.0349888	0.110041	0.045339	4	0	2.87511	2.88173	0	0	0	4.31265	0	0	6.04608
488	04r2s71	A. plumipes	M	Alberi	2022-04-11	45.4846	9.19252	29.3063	0.0349888	0.110041	0.045339	4	5.58956	0	4.22915	0	0	0	6.64282	0	0	5.65332
489	04r2s72	A. plumipes	M	Alberi	2022-04-11	45.4846	9.19252	29.3063	0.0349888	0.110041	0.045339	5	4.94611	2.55826	3.69859	0	0	0	2.94647	0	0	7.67734
447	06r3s01	A. plumipes	M	Groane	2022-04-13	45.5571	9.09994	26.9485	0.0259248	3.07571	0.610203	5	7.84582	2.73823	3.15093	0	0	0	3.64371	0	0	2.63116
448	06r3s02	A. plumipes	M	Groane	2022-04-13	45.5571	9.09994	26.9485	0.0259248	3.07571	0.610203	4	8.61322	2.68191	3.37641	0	0	0	1.72846	0	0	0
449	06r3s03	A. plumipes	M	Groane	2022-04-13	45.5571	9.09994	26.9485	0.0259248	3.07571	0.610203	3	5.8584	2.75661	0	0	0	0	2.1692	0	0	0
450	06r3s04	A. plumipes	M	Groane	2022-04-13	45.5571	9.09994	26.9485	0.0259248	3.07571	0.610203	4	4.90648	2.33974	3.26563	0	0	0	1.95885	0	0	0
451	06r3s05	A. plumipes	M	Groane	2022-04-13	45.5571	9.09994	26.9485	0.0259248	3.07571	0.610203	4	5.18111	2.87752	3.67363	0	0	0	3.18481	0	0	0
452	06r3s06	A. plumipes	M	Groane	2022-04-13	45.5571	9.09994	26.9485	0.0259248	3.07571	0.610203	5	5.27818	3.29178	3.19683	0	0	0	3.06187	0	0	3.62404
453	06r3s07	A. plumipes	M	Groane	2022-04-13	45.5571	9.09994	26.9485	0.0259248	3.07571	0.610203	4	4.66888	2.92391	0	0	0	0	2.96441	0	0	3.79735
395	07r3s01	A. plumipes	M	Azzurro	2022-04-15	45.5226	9.34148	27.8764	0.0292519	0.168513	0.0676337	2	6.05636	5.51798	0	0	0	0	0	0	0	0
396	07r3s02	A. plumipes	M	Azzurro	2022-04-15	45.5226	9.34148	27.8764	0.0292519	0.168513	0.0676337	3	6.10032	2.36405	2.82994	0	0	0	0	0	0	0
397	07r3s03	A. plumipes	M	Azzurro	2022-04-15	45.5226	9.34148	27.8764	0.0292519	0.168513	0.0676337	5	6.08905	2.75168	3.88264	0	0	0	1.87562	0	0	1.27701
398	07r3s04	A. plumipes	M	Azzurro	2022-04-15	45.5226	9.34148	27.8764	0.0292519	0.168513	0.0676337	3	6.37706	4.94759	3.2616	0	0	0	0	0	0	0
399	07r3s05	A. plumipes	M	Azzurro	2022-04-15	45.5226	9.34148	27.8764	0.0292519	0.168513	0.0676337	5	6.29094	4.53998	0	0	0	0	4.17958	4	0	1.8579
400	07r3s06	A. plumipes	M	Azzurro	2022-04-15	45.5226	9.34148	27.8764	0.0292519	0.168513	0.0676337	3	6.13224	0	0	0	0	0	1.86895	0	0	4.57815
401	07r3s07	A. plumipes	M	Azzurro	2022-04-15	45.5226	9.34148	27.8764	0.0292519	0.168513	0.0676337	3	11.2195	4.81821	3.11581	0	0	0	0	0	0	0
402	07r3s08	A. plumipes	M	Azzurro	2022-04-15	45.5226	9.34148	27.8764	0.0292519	0.168513	0.0676337	4	7.31625	2.12569	0	0	0	0	4.17714	0	3.27875	0
403	07r3s09	A. plumipes	M	Azzurro	2022-04-15	45.5226	9.34148	27.8764	0.0292519	0.168513	0.0676337	3	5.97667	3.09592	0	0	0	0	0	0	0	8.36814
404	07r3s10	A. plumipes	M	Azzurro	2022-04-15	45.5226	9.34148	27.8764	0.0292519	0.168513	0.0676337	4	5.56095	2.90493	3.09125	0	0	0	0	0	0	1.85063
405	07r3s11	A. plumipes	M	Azzurro	2022-04-15	45.5226	9.34148	27.8764	0.0292519	0.168513	0.0676337	3	6.24492	2.22667	0	0	0	0	0	4.32222	0	0
406	07r3s12	A. plumipes	M	Azzurro	2022-04-15	45.5226	9.34148	27.8764	0.0292519	0.168513	0.0676337	2	5.41288	0	0	0	0	0	2.64881	0	0	0
454	13r2s33	A. plumipes	M	Segantini	2022-05-11	45.4465	9.17073	28.8031	0.0393716	0.194924	0.0773401	5	4.77088	2.9799	3.24239	0	0	0	7.84894	0	0	1.71096
455	13r3s31	A. plumipes	M	Segantini	2022-05-11	45.4465	9.17073	28.8031	0.0393716	0.194924	0.0773401	4	4.24758	4.41989	3.58782	0	0	0	3.56124	0	0	0
456	13r3s32	A. plumipes	M	Segantini	2022-05-11	45.4465	9.17073	28.8031	0.0393716	0.194924	0.0773401	4	5.06545	2.53189	3.47063	0	0	0	5.18545	0	0	0
457	13r3s34	A. plumipes	M	Segantini	2022-05-11	45.4465	9.17073	28.8031	0.0393716	0.194924	0.0773401	2	0	1.78828	0	0	0	0	3.47981	0	0	0
458	13r3s35	A. plumipes	M	Segantini	2022-05-11	45.4465	9.17073	28.8031	0.0393716	0.194924	0.0773401	3	5.0716	0	0	0	0	0	3.69827	0	0	2.3909
407	14r2s01	A. plumipes	M	Sempione	2022-04-19	45.4732	9.1777	28.2682	0.0146103	0.101303	0.0419066	4	9.2811	2.88307	0	0	0	0	2.17438	0	0	7.7145
408	14r2s02	A. plumipes	M	Sempione	2022-04-19	45.4732	9.1777	28.2682	0.0146103	0.101303	0.0419066	3	6.32106	2.85342	0	0	0	0	0	0	0	7.76688
409	14r2s03	A. plumipes	M	Sempione	2022-04-19	45.4732	9.1777	28.2682	0.0146103	0.101303	0.0419066	3	6.08589	0	0	0	0	0	2.01279	0	0	3.57767
410	14r2s04	A. plumipes	M	Sempione	2022-04-19	45.4732	9.1777	28.2682	0.0146103	0.101303	0.0419066	4	6.16283	1.90831	3.45941	0	0	0	6.067	0	0	0
411	14r2s05	A. plumipes	M	Sempione	2022-04-19	45.4732	9.1777	28.2682	0.0146103	0.101303	0.0419066	5	5.11611	2.54666	3.68492	0	0	0	1.90024	4.61536	0	0
412	14r2s06	A. plumipes	M	Sempione	2022-04-19	45.4732	9.1777	28.2682	0.0146103	0.101303	0.0419066	2	5.1142	0	0	0	0	0	2.24477	0	0	0
413	14r2s07	A. plumipes	M	Sempione	2022-04-19	45.4732	9.1777	28.2682	0.0146103	0.101303	0.0419066	3	0	2.92541	3.28128	0	0	0	4.9465	0	0	0
414	14r2s08	A. plumipes	M	Sempione	2022-04-19	45.4732	9.1777	28.2682	0.0146103	0.101303	0.0419066	3	5.33961	2.27614	0	0	0	0	3.33277	0	0	0
415	14r2s09	A. plumipes	M	Sempione	2022-04-19	45.4732	9.1777	28.2682	0.0146103	0.101303	0.0419066	3	4.73393	3.10444	3.26939	0	0	0	0	0	0	0
416	14r2s10	A. plumipes	M	Sempione	2022-04-19	45.4732	9.1777	28.2682	0.0146103	0.101303	0.0419066	3	9.10945	3.29506	7.67494	0	0	0	0	0	0	0
417	14r2s11	A. plumipes	M	Sempione	2022-04-19	45.4732	9.1777	28.2682	0.0146103	0.101303	0.0419066	2	5.14295	1.48919	0	0	0	0	0	0	0	0
418	14r2s12	A. plumipes	M	Sempione	2022-04-19	45.4732	9.1777	28.2682	0.0146103	0.101303	0.0419066	3	6.85195	2.20403	0	0	0	0	2.24336	0	0	0
419	14r2s13	A. plumipes	M	Sempione	2022-04-19	45.4732	9.1777	28.2682	0.0146103	0.101303	0.0419066	1	0	2.20438	0	0	0	0	0	0	0	0
420	14r2s14	A. plumipes	M	Sempione	2022-04-19	45.4732	9.1777	28.2682	0.0146103	0.101303	0.0419066	2	0	2.63016	0	0	0	0	2.35325	0	0	0
421	14r2s15	A. plumipes	M	Sempione	2022-04-19	45.4732	9.1777	28.2682	0.0146103	0.101303	0.0419066	3	5.52189	2.87101	0	0	0	0	3.5309	0	0	0
422	14r2s16	A. plumipes	M	Sempione	2022-04-19	45.4732	9.1777	28.2682	0.0146103	0.101303	0.0419066	3	7.91307	3.2927	0	0	0	0	4.11743	0	0	0
423	14r2s25	A. plumipes	M	Sempione	2022-04-19	45.4732	9.1777	28.2682	0.0146103	0.101303	0.0419066	4	6.65755	2.8395	0	0	0	0	5.55812	5.37225	0	0
424	15r1s02	A. plumipes	M	Campus	2022-03-07	45.4752	9.23479	29.0103	0.0341095	0.0170004	0.00732113	4	5.77656	7.1952	0	0	0	0	2.76774	0	3.73239	0
425	15r1s03	A. plumipes	M	Campus	2022-03-07	45.4752	9.23479	29.0103	0.0341095	0.0170004	0.00732113	4	5.1256	3.75256	3.15014	0	0	0	0	0	0	1.3449
426	15r1s05	A. plumipes	M	Campus	2022-03-07	45.4752	9.23479	29.0103	0.0341095	0.0170004	0.00732113	3	5.32147	2.81384	0	0	0	0	8.09234	0	0	0
427	15r1s07	A. plumipes	M	Campus	2022-03-07	45.4752	9.23479	29.0103	0.0341095	0.0170004	0.00732113	3	5.40489	4.02828	0	0	0	0	7.16925	0	0	0
428	15r1s09	A. plumipes	M	Campus	2022-03-07	45.4752	9.23479	29.0103	0.0341095	0.0170004	0.00732113	3	10.3501	7.03876	0	0	0	0	6.06883	0	0	0
429	17r2s01	A. plumipes	M	Desio	2022-04-16	45.6282	9.20045	28.0022	0.0268873	0.79969	0.255198	4	6.30936	2.86963	3.70936	0	0	0	6.23777	0	0	0
430	17r2s02	A. plumipes	M	Desio	2022-04-16	45.6282	9.20045	28.0022	0.0268873	0.79969	0.255198	3	8.9647	3.48226	0	0	0	0	4.96644	0	0	0
431	17r2s03	A. plumipes	M	Desio	2022-04-16	45.6282	9.20045	28.0022	0.0268873	0.79969	0.255198	3	10.6049	5.87021	3.22436	0	0	0	0	0	0	0
432	17r2s04	A. plumipes	M	Desio	2022-04-16	45.6282	9.20045	28.0022	0.0268873	0.79969	0.255198	5	12.4326	2.70786	0	0	5.79239	0	4.23675	0	0	7.9479
433	17r2s05	A. plumipes	M	Desio	2022-04-16	45.6282	9.20045	28.0022	0.0268873	0.79969	0.255198	5	9.70377	3.11983	4.6212	0	0	0	5.52497	0	4.4624	0
434	20r1s19	A. plumipes	M	Lambro	2022-04-19	45.4933	9.24219	28.8421	0.0182396	0.752311	0.243611	4	6.28231	2.63622	3.68583	0	0	0	2.80537	0	0	0
435	20r1s20	A. plumipes	M	Lambro	2022-04-19	45.4933	9.24219	28.8421	0.0182396	0.752311	0.243611	4	5.44353	3.01809	0	0	0	0	6.73405	0	0	8.09364
436	20r1s21	A. plumipes	M	Lambro	2022-04-19	45.4933	9.24219	28.8421	0.0182396	0.752311	0.243611	5	5.94206	4.25273	3.25531	0	0	6.69629	4.58674	0	0	0
437	20r1s22	A. plumipes	M	Lambro	2022-04-19	45.4933	9.24219	28.8421	0.0182396	0.752311	0.243611	3	5.63801	1.87758	3.60748	0	0	0	0	0	0	0
438	20r1s23	A. plumipes	M	Lambro	2022-04-19	45.4933	9.24219	28.8421	0.0182396	0.752311	0.243611	3	9.36036	4.95911	0	0	0	0	6.25412	0	0	0
439	20r1s24	A. plumipes	M	Lambro	2022-04-19	45.4933	9.24219	28.8421	0.0182396	0.752311	0.243611	3	5.68723	2.09362	0	0	0	0	5.8589	0	0	0
440	20r1s25	A. plumipes	M	Lambro	2022-04-19	45.4933	9.24219	28.8421	0.0182396	0.752311	0.243611	3	6.05996	6.51223	0	0	0	0	5.64839	0	0	0
441	20r1s26	A. plumipes	M	Lambro	2022-04-19	45.4933	9.24219	28.8421	0.0182396	0.752311	0.243611	4	5.25271	4.96892	3.67976	0	0	0	2.93855	0	0	0
442	20r1s27	A. plumipes	M	Lambro	2022-04-19	45.4933	9.24219	28.8421	0.0182396	0.752311	0.243611	4	5.52966	2.30172	3.70545	0	0	0	2.96441	0	0	0
443	20r1s28	A. plumipes	M	Lambro	2022-04-19	45.4933	9.24219	28.8421	0.0182396	0.752311	0.243611	4	8.42954	7.03117	5.39685	3.00319	0	0	0	0	0	0
444	20r1s29	A. plumipes	M	Lambro	2022-04-19	45.4933	9.24219	28.8421	0.0182396	0.752311	0.243611	3	6.42008	2.41179	0	0	0	0	6.07376	0	0	0
445	20r1s30	A. plumipes	M	Lambro	2022-04-19	45.4933	9.24219	28.8421	0.0182396	0.752311	0.243611	5	9.8539	2.92378	3.2185	0	0	0	5.03082	0	0	4.32724
446	20r1s31	A. plumipes	M	Lambro	2022-04-19	45.4933	9.24219	28.8421	0.0182396	0.752311	0.243611	3	10.811	2.8274	0	0	0	0	7.00378	0	0	0
1	03r2s01	H. scabiosae	F	Bernate	2022-06-24	45.4623	8.80523	24.2465	0.00677445	44.7975	1.66084	1	0	0	0	0	0	0	3.36657	0	0	0
2	03r2s02	H. scabiosae	F	Bernate	2022-06-24	45.4623	8.80523	24.2465	0.00677445	44.7975	1.66084	1	0	0	6.93164	0	0	0	0	0	0	0
3	03r2s03	H. scabiosae	F	Bernate	2022-06-24	45.4623	8.80523	24.2465	0.00677445	44.7975	1.66084	4	4.62529	3.12345	3.27017	0	0	0	5.13407	0	0	0
4	03r2s04	H. scabiosae	F	Bernate	2022-06-24	45.4623	8.80523	24.2465	0.00677445	44.7975	1.66084	2	0	0	0	0	0	0	4.42709	0	3.30103	0
5	03r2s05	H. scabiosae	F	Bernate	2022-06-24	45.4623	8.80523	24.2465	0.00677445	44.7975	1.66084	3	6.17727	0	0	3.35084	0	0	3.487	0	0	0
6	03r2s06	H. scabiosae	F	Bernate	2022-06-24	45.4623	8.80523	24.2465	0.00677445	44.7975	1.66084	2	4.93573	2.64632	0	0	0	0	0	0	0	0
7	03r2s07	H. scabiosae	F	Bernate	2022-06-24	45.4623	8.80523	24.2465	0.00677445	44.7975	1.66084	0	0	0	0	0	0	0	0	0	0	0
8	03r2s08	H. scabiosae	F	Bernate	2022-06-24	45.4623	8.80523	24.2465	0.00677445	44.7975	1.66084	1	0	0	0	0	0	5.82235	0	0	0	0
95	04r4s09	H. scabiosae	F	Alberi	2022-05-17	45.4846	9.19252	29.3063	0.0349888	0.110041	0.045339	3	4.8727	3.63538	0	0	0	0	2.99652	0	0	0
96	04r4s10	H. scabiosae	F	Alberi	2022-05-17	45.4846	9.19252	29.3063	0.0349888	0.110041	0.045339	3	5.29726	0	0	0	0	0	3.17642	0	0	1.14991
97	04r4s11	H. scabiosae	F	Alberi	2022-05-17	45.4846	9.19252	29.3063	0.0349888	0.110041	0.045339	3	5.46532	0	9.19461	0	0	0	2.75769	0	0	0
98	04r4s12	H. scabiosae	F	Alberi	2022-05-17	45.4846	9.19252	29.3063	0.0349888	0.110041	0.045339	3	5.91339	0	0	0	0	0	4.26431	0	0	6.6887
99	04r5s01	H. scabiosae	F	Alberi	2022-05-30	45.4846	9.19252	29.3063	0.0349888	0.110041	0.045339	2	5.77922	3.07908	0	0	0	0	0	0	0	0
100	04r5s02	H. scabiosae	F	Alberi	2022-05-30	45.4846	9.19252	29.3063	0.0349888	0.110041	0.045339	3	5.29897	5.4269	0	0	0	0	2.35333	0	0	0
101	04r5s03	H. scabiosae	F	Alberi	2022-05-30	45.4846	9.19252	29.3063	0.0349888	0.110041	0.045339	3	5.16118	2.77887	0	0	0	0	3.4468	0	0	0
102	04r5s04	H. scabiosae	F	Alberi	2022-05-30	45.4846	9.19252	29.3063	0.0349888	0.110041	0.045339	4	8.21066	3.2825	0	0	0	8.66755	1.46505	0	0	0
103	04r5s05	H. scabiosae	F	Alberi	2022-05-30	45.4846	9.19252	29.3063	0.0349888	0.110041	0.045339	4	6.38752	2.96441	0	0	0	0	4.4576	2.96379	0	0
104	04r5s06	H. scabiosae	F	Alberi	2022-05-30	45.4846	9.19252	29.3063	0.0349888	0.110041	0.045339	3	5.00837	2.01015	0	0	0	0	4.14041	0	0	0
19	07r4s01	H. scabiosae	F	Azzurro	2022-05-23	45.5226	9.34148	27.8764	0.0292519	0.168513	0.0676337	3	0	0	3.55142	0	0	0	4.52678	0	0	4.5326
20	07r4s02	H. scabiosae	F	Azzurro	2022-05-23	45.5226	9.34148	27.8764	0.0292519	0.168513	0.0676337	4	0	0	2.8823	0	0	4.49827	4.60016	3.63347	0	0
21	07r4s03	H. scabiosae	F	Azzurro	2022-05-23	45.5226	9.34148	27.8764	0.0292519	0.168513	0.0676337	2	0	4.23675	3.87082	0	0	0	0	0	0	0
22	07r4s04	H. scabiosae	F	Azzurro	2022-05-23	45.5226	9.34148	27.8764	0.0292519	0.168513	0.0676337	4	0	3.60058	3.75074	0	0	0	2.82804	0	0	6.64126
23	07r4s05	H. scabiosae	F	Azzurro	2022-05-23	45.5226	9.34148	27.8764	0.0292519	0.168513	0.0676337	1	0	0	3.44734	0	0	0	0	0	0	0
24	07r4s06	H. scabiosae	F	Azzurro	2022-05-23	45.5226	9.34148	27.8764	0.0292519	0.168513	0.0676337	3	0	2.32824	3.01594	0	0	0	2.10706	0	0	0
25	07r4s07	H. scabiosae	F	Azzurro	2022-05-23	45.5226	9.34148	27.8764	0.0292519	0.168513	0.0676337	3	0	3.94163	3.29173	0	0	0	2.47524	0	0	0
26	07r4s08	H. scabiosae	F	Azzurro	2022-05-23	45.5226	9.34148	27.8764	0.0292519	0.168513	0.0676337	2	0	0	3.04247	0	0	0	2.51109	0	0	0
27	07r4s09	H. scabiosae	F	Azzurro	2022-05-23	45.5226	9.34148	27.8764	0.0292519	0.168513	0.0676337	3	5.50077	0	0	0	0	0	1.92857	0	0	4.06367
28	07r4s10	H. scabiosae	F	Azzurro	2022-05-23	45.5226	9.34148	27.8764	0.0292519	0.168513	0.0676337	1	0	0	0	0	0	0	3.31678	0	0	0
29	07r4s11	H. scabiosae	F	Azzurro	2022-05-23	45.5226	9.34148	27.8764	0.0292519	0.168513	0.0676337	4	4.66386	2.79462	3.73698	0	0	0	5.51853	0	0	0
65	08r4s01	H. scabiosae	F	Cassinis	2022-06-20	45.4225	9.23773	27.9086	0.0193081	2.69534	0.567654	3	4.94972	3.37716	3.39845	0	0	0	0	0	0	0
66	08r4s02	H. scabiosae	F	Cassinis	2022-06-20	45.4225	9.23773	27.9086	0.0193081	2.69534	0.567654	4	4.94212	0	3.99968	0	0	0	2.40892	0	0	5.75481
67	08r4s03	H. scabiosae	F	Cassinis	2022-06-20	45.4225	9.23773	27.9086	0.0193081	2.69534	0.567654	3	5.15177	0	3.16943	0	0	0	0	0	3.5682	0
68	08r4s04	H. scabiosae	F	Cassinis	2022-06-20	45.4225	9.23773	27.9086	0.0193081	2.69534	0.567654	2	0	0	0	0	0	0	2.38952	0	0	6.03111
69	08r4s05	H. scabiosae	F	Cassinis	2022-06-20	45.4225	9.23773	27.9086	0.0193081	2.69534	0.567654	1	4.88979	0	0	0	0	0	0	0	0	0
70	08r4s06	H. scabiosae	F	Cassinis	2022-06-20	45.4225	9.23773	27.9086	0.0193081	2.69534	0.567654	3	4.03237	6.78144	3.09395	0	0	0	0	0	0	0
71	08r4s07	H. scabiosae	F	Cassinis	2022-06-20	45.4225	9.23773	27.9086	0.0193081	2.69534	0.567654	2	0	0	2.93646	0	0	0	2.80937	0	0	0
72	08r4s08	H. scabiosae	F	Cassinis	2022-06-20	45.4225	9.23773	27.9086	0.0193081	2.69534	0.567654	4	6.26462	0	3.44321	0	0	0	2.47802	0	0	3.26023
73	08r4s09	H. scabiosae	F	Cassinis	2022-06-20	45.4225	9.23773	27.9086	0.0193081	2.69534	0.567654	4	5.34315	0	4.01621	0	0	0	2.81569	0	0	1.09612
74	08r4s10	H. scabiosae	F	Cassinis	2022-06-20	45.4225	9.23773	27.9086	0.0193081	2.69534	0.567654	3	5.78972	0	0	0	0	0	5.75003	0	0	5.96105
30	10r4s11	H. scabiosae	F	Cave	2022-05-31	45.4655	9.09574	27.8995	0.0256421	0.996431	0.300254	2	0	6.22823	0	0	0	0	2.52244	0	0	0
31	10r4s12	H. scabiosae	F	Cave	2022-05-31	45.4655	9.09574	27.8995	0.0256421	0.996431	0.300254	2	5.40525	0	0	0	0	0	2.71275	0	0	0
32	10r4s13	H. scabiosae	F	Cave	2022-05-31	45.4655	9.09574	27.8995	0.0256421	0.996431	0.300254	2	0	2.01015	0	0	0	0	3.02753	0	0	0
33	10r4s14	H. scabiosae	F	Cave	2022-05-31	45.4655	9.09574	27.8995	0.0256421	0.996431	0.300254	3	0	7.09953	3.13904	0	0	0	3.41753	0	0	0
34	10r4s15	H. scabiosae	F	Cave	2022-05-31	45.4655	9.09574	27.8995	0.0256421	0.996431	0.300254	3	4.54627	3.89313	0	0	0	0	4.97472	0	0	0
35	10r4s16	H. scabiosae	F	Cave	2022-05-31	45.4655	9.09574	27.8995	0.0256421	0.996431	0.300254	2	0	3.11983	0	0	0	0	2.62333	0	0	0
36	10r4s17	H. scabiosae	F	Cave	2022-05-31	45.4655	9.09574	27.8995	0.0256421	0.996431	0.300254	4	4.4585	0	0	0	0	7.18109	2.35195	0	0	6.96487
37	10r4s18	H. scabiosae	F	Cave	2022-05-31	45.4655	9.09574	27.8995	0.0256421	0.996431	0.300254	2	0	2.78612	0	0	0	0	0	0	0	7.99661
38	10r4s19	H. scabiosae	F	Cave	2022-05-31	45.4655	9.09574	27.8995	0.0256421	0.996431	0.300254	2	0	0	3.07068	0	0	0	0	0	0	4.09149
39	10r4s20	H. scabiosae	F	Cave	2022-05-31	45.4655	9.09574	27.8995	0.0256421	0.996431	0.300254	2	8.53572	2.64632	0	0	0	0	0	0	0	0
105	11r3s12	H. scabiosae	F	Forlanini	2022-05-02	45.4639	9.26518	28.5769	0.0139829	0.173846	0.069611	2	5.20534	4.23675	0	0	0	0	0	0	0	0
106	11r3s13	H. scabiosae	F	Forlanini	2022-05-02	45.4639	9.26518	28.5769	0.0139829	0.173846	0.069611	1	6.6025	0	0	0	0	0	0	0	0	0
107	11r3s14	H. scabiosae	F	Forlanini	2022-05-02	45.4639	9.26518	28.5769	0.0139829	0.173846	0.069611	2	7.28048	0	0	0	0	0	2.85618	0	0	0
108	11r3s15	H. scabiosae	F	Forlanini	2022-05-02	45.4639	9.26518	28.5769	0.0139829	0.173846	0.069611	2	0	0	0	0	0	0	2.39103	0	0	7.27126
109	11r3s16	H. scabiosae	F	Forlanini	2022-05-02	45.4639	9.26518	28.5769	0.0139829	0.173846	0.069611	3	0	0	3.30443	0	0	0	2.73323	0	0	5.9216
110	11r3s17	H. scabiosae	F	Forlanini	2022-05-02	45.4639	9.26518	28.5769	0.0139829	0.173846	0.069611	2	0	0	2.85309	0	0	0	2.24784	0	0	0
111	11r3s18	H. scabiosae	F	Forlanini	2022-05-02	45.4639	9.26518	28.5769	0.0139829	0.173846	0.069611	3	4.45965	0	4.2783	0	0	0	2.31431	0	0	0
112	11r3s19	H. scabiosae	F	Forlanini	2022-05-02	45.4639	9.26518	28.5769	0.0139829	0.173846	0.069611	4	4.42983	0	0	0	0	6.12249	1.90208	0	0	3.14785
113	11r3s20	H. scabiosae	F	Forlanini	2022-05-02	45.4639	9.26518	28.5769	0.0139829	0.173846	0.069611	5	4.84631	3.2825	3.00963	0	0	0	2.96365	0	0	2.42054
114	11r3s21	H. scabiosae	F	Forlanini	2022-05-02	45.4639	9.26518	28.5769	0.0139829	0.173846	0.069611	3	0	3.2825	7.0348	0	0	0	6.42991	0	0	0
115	11r3s22	H. scabiosae	F	Forlanini	2022-05-02	45.4639	9.26518	28.5769	0.0139829	0.173846	0.069611	3	0	2.64632	4.28137	0	0	0	5.43664	0	0	0
60	12r3s16	H. scabiosae	F	Messa	2022-05-16	45.5862	9.29002	27.2857	0.0355779	0.13519	0.0550685	3	4.88887	0	0	0	0	0	3.09899	0	0	3.33442
61	12r3s17	H. scabiosae	F	Messa	2022-05-16	45.5862	9.29002	27.2857	0.0355779	0.13519	0.0550685	3	4.98076	0	0	0	5.55386	0	3.24556	0	0	0
62	12r3s18	H. scabiosae	F	Messa	2022-05-16	45.5862	9.29002	27.2857	0.0355779	0.13519	0.0550685	3	4.88263	3.05227	0	0	0	0	2.88668	0	0	0
63	12r3s19	H. scabiosae	F	Messa	2022-05-16	45.5862	9.29002	27.2857	0.0355779	0.13519	0.0550685	3	5.13322	0	0	0	0	5.54052	2.38736	0	0	0
64	12r3s20	H. scabiosae	F	Messa	2022-05-16	45.5862	9.29002	27.2857	0.0355779	0.13519	0.0550685	3	0	3.91867	0	0	0	6.8342	2.85415	0	0	0
116	13r3s21	H. scabiosae	F	Segantini	2022-05-11	45.4465	9.17073	28.8031	0.0393716	0.194924	0.0773401	4	6.4724	2.64632	8.39077	0	0	0	4.2037	0	0	0
117	13r3s22	H. scabiosae	F	Segantini	2022-05-11	45.4465	9.17073	28.8031	0.0393716	0.194924	0.0773401	5	4.65904	2.64632	5.10263	0	0	0	3.43433	0	0	3.8794
118	13r3s23	H. scabiosae	F	Segantini	2022-05-11	45.4465	9.17073	28.8031	0.0393716	0.194924	0.0773401	3	0	0	3.76971	0	0	0	5.65005	0	0	3.33509
119	13r4s01	H. scabiosae	F	Segantini	2022-05-30	45.4465	9.17073	28.8031	0.0393716	0.194924	0.0773401	5	5.141	2.84621	3.43517	0	0	0	7.13187	0	0	7.38162
120	13r4s02	H. scabiosae	F	Segantini	2022-05-30	45.4465	9.17073	28.8031	0.0393716	0.194924	0.0773401	3	0	3.28994	5.57074	0	0	0	3.60763	0	0	0
121	13r4s03	H. scabiosae	F	Segantini	2022-05-30	45.4465	9.17073	28.8031	0.0393716	0.194924	0.0773401	4	5.51432	2.22213	7.3239	0	0	0	3.4063	0	0	0
122	13r4s04	H. scabiosae	F	Segantini	2022-05-30	45.4465	9.17073	28.8031	0.0393716	0.194924	0.0773401	3	0	3.26138	8.52015	0	0	0	5.4266	0	0	0
123	13r4s05	H. scabiosae	F	Segantini	2022-05-30	45.4465	9.17073	28.8031	0.0393716	0.194924	0.0773401	3	0	3.91867	3.61559	0	0	4.88954	0	0	0	0
124	13r4s06	H. scabiosae	F	Segantini	2022-05-30	45.4465	9.17073	28.8031	0.0393716	0.194924	0.0773401	4	4.39291	2.01015	3.23388	0	0	0	3.23214	0	0	0
125	13r4s07	H. scabiosae	F	Segantini	2022-05-30	45.4465	9.17073	28.8031	0.0393716	0.194924	0.0773401	4	4.57938	3.19776	3.44331	0	0	0	2.92368	0	0	0
126	13r4s08	H. scabiosae	F	Segantini	2022-05-30	45.4465	9.17073	28.8031	0.0393716	0.194924	0.0773401	3	4.80566	3.59301	0	0	0	0	4.28292	0	0	0
127	13r4s09	H. scabiosae	F	Segantini	2022-05-30	45.4465	9.17073	28.8031	0.0393716	0.194924	0.0773401	4	4.78541	2.57889	0	0	0	0	5.81647	0	0	6.84665
75	15r6s01	H. scabiosae	F	Campus	2022-06-01	45.4752	9.23479	29.0103	0.0341095	0.0170004	0.00732113	2	6.16014	0	0	0	0	0	6.20778	0	0	0
76	15r6s02	H. scabiosae	F	Campus	2022-06-01	45.4752	9.23479	29.0103	0.0341095	0.0170004	0.00732113	3	5.77486	0	3.51488	0	0	0	4.20156	0	0	0
77	15r6s03	H. scabiosae	F	Campus	2022-06-01	45.4752	9.23479	29.0103	0.0341095	0.0170004	0.00732113	3	5.85084	0	3.07005	0	0	0	2.81051	0	0	0
78	15r6s04	H. scabiosae	F	Campus	2022-06-01	45.4752	9.23479	29.0103	0.0341095	0.0170004	0.00732113	2	5.7453	0	5.0811	0	0	0	0	0	0	0
79	15r6s05	H. scabiosae	F	Campus	2022-06-01	45.4752	9.23479	29.0103	0.0341095	0.0170004	0.00732113	4	5.59442	0	3.56458	0	0	0	2.84782	0	0	2.86455
80	15r6s06	H. scabiosae	F	Campus	2022-06-01	45.4752	9.23479	29.0103	0.0341095	0.0170004	0.00732113	5	5.1355	0	4.34147	0	0	0	2.38403	3.98227	0	5.73355
81	15r6s07	H. scabiosae	F	Campus	2022-06-01	45.4752	9.23479	29.0103	0.0341095	0.0170004	0.00732113	3	4.93509	0	10.7709	0	0	0	0	0	0	3.56306
82	15r6s08	H. scabiosae	F	Campus	2022-06-01	45.4752	9.23479	29.0103	0.0341095	0.0170004	0.00732113	2	0	0	0	0	0	0	3.66582	0	0	5.21537
83	15r6s09	H. scabiosae	F	Campus	2022-06-01	45.4752	9.23479	29.0103	0.0341095	0.0170004	0.00732113	3	5.2551	0	0	0	0	0	5.81749	0	0	1.79271
84	15r6s10	H. scabiosae	F	Campus	2022-06-01	45.4752	9.23479	29.0103	0.0341095	0.0170004	0.00732113	3	5.73949	0	0	0	0	0	5.89417	0	0	4.88355
9	17r3s01	H. scabiosae	F	Desio	2022-05-22	45.6282	9.20045	28.0022	0.0268873	0.79969	0.255198	1	4.57325	0	0	0	0	0	0	0	0	0
10	17r3s02	H. scabiosae	F	Desio	2022-05-22	45.6282	9.20045	28.0022	0.0268873	0.79969	0.255198	3	4.59797	2.8652	0	0	0	0	2.31157	0	0	0
11	17r3s03	H. scabiosae	F	Desio	2022-05-22	45.6282	9.20045	28.0022	0.0268873	0.79969	0.255198	1	4.64501	0	0	0	0	0	0	0	0	0
12	17r3s04	H. scabiosae	F	Desio	2022-05-22	45.6282	9.20045	28.0022	0.0268873	0.79969	0.255198	5	4.69984	6.66788	4.48617	0	0	0	2.02164	0	0	3.88002
13	17r3s05	H. scabiosae	F	Desio	2022-05-22	45.6282	9.20045	28.0022	0.0268873	0.79969	0.255198	4	4.61034	0	3.31298	0	0	0	2.4021	0	0	1.99342
14	17r3s06	H. scabiosae	F	Desio	2022-05-22	45.6282	9.20045	28.0022	0.0268873	0.79969	0.255198	2	0	0	0	0	5.01325	0	3.06147	0	0	0
15	17r3s07	H. scabiosae	F	Desio	2022-05-22	45.6282	9.20045	28.0022	0.0268873	0.79969	0.255198	2	0	0	8.61221	0	0	0	0	4.64345	0	0
16	17r3s08	H. scabiosae	F	Desio	2022-05-22	45.6282	9.20045	28.0022	0.0268873	0.79969	0.255198	3	10.646	0	4.89409	0	0	0	2.52157	0	0	0
17	17r3s09	H. scabiosae	F	Desio	2022-05-22	45.6282	9.20045	28.0022	0.0268873	0.79969	0.255198	2	0	0	2.8823	0	0	0	0	0	0	2.9777
18	17r3s10	H. scabiosae	F	Desio	2022-05-22	45.6282	9.20045	28.0022	0.0268873	0.79969	0.255198	2	0	0	7.87864	0	0	0	0	0	0	3.84903
85	19r2s01	H. scabiosae	F	Ciliegi	2022-06-17	45.5114	9.20761	28.3015	0.0359176	0.062614	0.0263755	2	5.33732	0	0	0	0	0	4.06051	0	0	0
86	19r2s02	H. scabiosae	F	Ciliegi	2022-06-17	45.5114	9.20761	28.3015	0.0359176	0.062614	0.0263755	2	6.48106	0	0	0	0	0	4.17816	0	0	0
87	19r2s03	H. scabiosae	F	Ciliegi	2022-06-17	45.5114	9.20761	28.3015	0.0359176	0.062614	0.0263755	2	4.78393	0	0	0	0	0	2.67844	0	0	0
88	19r2s04	H. scabiosae	F	Ciliegi	2022-06-17	45.5114	9.20761	28.3015	0.0359176	0.062614	0.0263755	2	5.90151	0	0	0	0	0	2.98446	0	0	0
89	19r2s05	H. scabiosae	F	Ciliegi	2022-06-17	45.5114	9.20761	28.3015	0.0359176	0.062614	0.0263755	2	5.43234	0	0	0	0	0	2.7087	0	0	0
90	19r2s06	H. scabiosae	F	Ciliegi	2022-06-17	45.5114	9.20761	28.3015	0.0359176	0.062614	0.0263755	1	6.42406	0	0	0	0	0	0	0	0	0
91	19r2s07	H. scabiosae	F	Ciliegi	2022-06-17	45.5114	9.20761	28.3015	0.0359176	0.062614	0.0263755	2	5.09125	0	0	0	0	0	0	0	0	1.22084
92	19r2s08	H. scabiosae	F	Ciliegi	2022-06-17	45.5114	9.20761	28.3015	0.0359176	0.062614	0.0263755	4	4.94656	2.64632	0	0	0	0	2.9712	0	0	6.51157
93	19r2s09	H. scabiosae	F	Ciliegi	2022-06-17	45.5114	9.20761	28.3015	0.0359176	0.062614	0.0263755	3	5.16599	0	0	0	0	6.01762	0	0	0	4.06271
94	19r2s10	H. scabiosae	F	Ciliegi	2022-06-17	45.5114	9.20761	28.3015	0.0359176	0.062614	0.0263755	3	5.30418	0	0	0	0	5.1982	3.53836	0	0	0
50	22r1s01	H. scabiosae	F	Udine	2022-06-17	45.4911	9.23695	29.0813	0.0182396	0.00539993	0.00233885	1	9.43666	0	0	0	0	0	0	0	0	0
51	22r1s02	H. scabiosae	F	Udine	2022-06-17	45.4911	9.23695	29.0813	0.0182396	0.00539993	0.00233885	3	5.40914	2.2366	0	0	0	0	3.19786	0	0	0
52	22r1s03	H. scabiosae	F	Udine	2022-06-17	45.4911	9.23695	29.0813	0.0182396	0.00539993	0.00233885	4	5.04496	1.90557	0	0	0	0	2.27861	0	0	1.18508
53	22r1s04	H. scabiosae	F	Udine	2022-06-17	45.4911	9.23695	29.0813	0.0182396	0.00539993	0.00233885	3	4.9684	0	0	0	0	0	3.80697	0	0	3.64206
54	22r1s05	H. scabiosae	F	Udine	2022-06-17	45.4911	9.23695	29.0813	0.0182396	0.00539993	0.00233885	3	8.71852	2.55732	0	0	0	0	3.25201	0	0	0
55	22r1s06	H. scabiosae	F	Udine	2022-06-17	45.4911	9.23695	29.0813	0.0182396	0.00539993	0.00233885	1	0	0	2.96494	0	0	0	0	0	0	0
56	22r1s07	H. scabiosae	F	Udine	2022-06-17	45.4911	9.23695	29.0813	0.0182396	0.00539993	0.00233885	1	4.9126	0	0	0	0	0	0	0	0	0
57	22r1s08	H. scabiosae	F	Udine	2022-06-17	45.4911	9.23695	29.0813	0.0182396	0.00539993	0.00233885	1	4.96949	0	0	0	0	0	0	0	0	0
58	22r1s09	H. scabiosae	F	Udine	2022-06-17	45.4911	9.23695	29.0813	0.0182396	0.00539993	0.00233885	1	5.21013	0	0	0	0	0	0	0	0	0
59	22r1s10	H. scabiosae	F	Udine	2022-06-17	45.4911	9.23695	29.0813	0.0182396	0.00539993	0.00233885	4	4.49368	2.59915	0	0	0	4.41629	3.00248	0	0	0
40	23r1s01	H. scabiosae	F	Basiglio 2	2022-06-20	45.3623	9.1572	26.0246	0.035026	1.01434	0.304132	4	5.596	3.98779	0	0	0	0	2.93467	0	0	3.63698
41	23r1s02	H. scabiosae	F	Basiglio 2	2022-06-20	45.3623	9.1572	26.0246	0.035026	1.01434	0.304132	1	0	5.81751	0	0	0	0	0	0	0	0
42	23r1s03	H. scabiosae	F	Basiglio 2	2022-06-20	45.3623	9.1572	26.0246	0.035026	1.01434	0.304132	4	5.74082	3.2825	0	0	0	0	0	0	4.27875	1.67618
43	23r1s04	H. scabiosae	F	Basiglio 2	2022-06-20	45.3623	9.1572	26.0246	0.035026	1.01434	0.304132	1	0	2.96441	0	0	0	0	0	0	0	0
44	23r1s05	H. scabiosae	F	Basiglio 2	2022-06-20	45.3623	9.1572	26.0246	0.035026	1.01434	0.304132	1	0	0	0	0	0	5.1331	0	0	0	0
45	23r1s06	H. scabiosae	F	Basiglio 2	2022-06-20	45.3623	9.1572	26.0246	0.035026	1.01434	0.304132	4	4.61332	7.67256	0	0	0	0	4.87884	0	0	1.72821
46	23r1s07	H. scabiosae	F	Basiglio 2	2022-06-20	45.3623	9.1572	26.0246	0.035026	1.01434	0.304132	3	0	3.10157	3.62088	0	0	0	3.19566	0	0	0
47	23r1s08	H. scabiosae	F	Basiglio 2	2022-06-20	45.3623	9.1572	26.0246	0.035026	1.01434	0.304132	1	5.62405	0	0	0	0	0	0	0	0	0
48	23r1s09	H. scabiosae	F	Basiglio 2	2022-06-20	45.3623	9.1572	26.0246	0.035026	1.01434	0.304132	1	5.59704	0	0	0	0	0	0	0	0	0
49	23r1s10	H. scabiosae	F	Basiglio 2	2022-06-20	45.3623	9.1572	26.0246	0.035026	1.01434	0.304132	1	10.1418	0	0	0	0	0	0	0	0	0
127	04r2s01	O. cornuta	F	Alberi	2022-04-11	45.4846	9.19252	29.3063	0.0349888	0.110041	0.045339	4	4.61427	3.60058	3.34943	0	0	0	2.84671	0	0	0
128	04r2s02	O. cornuta	F	Alberi	2022-04-11	45.4846	9.19252	29.3063	0.0349888	0.110041	0.045339	4	9.92724	2.40744	3.327	0	0	0	2.62592	0	0	0
129	04r2s03	O. cornuta	F	Alberi	2022-04-11	45.4846	9.19252	29.3063	0.0349888	0.110041	0.045339	2	4.5643	0	0	0	0	0	2.08004	0	0	0
130	04r2s04	O. cornuta	F	Alberi	2022-04-11	45.4846	9.19252	29.3063	0.0349888	0.110041	0.045339	3	0	2.73723	0	0	0	0	2.68886	0	0	7.38516
131	04r2s05	O. cornuta	F	Alberi	2022-04-11	45.4846	9.19252	29.3063	0.0349888	0.110041	0.045339	3	0	3.1718	3.45105	0	0	0	2.94288	0	0	0
132	04r2s06	O. cornuta	F	Alberi	2022-04-11	45.4846	9.19252	29.3063	0.0349888	0.110041	0.045339	2	0	3.12648	0	0	0	0	1.94269	0	0	0
133	04r2s07	O. cornuta	F	Alberi	2022-04-11	45.4846	9.19252	29.3063	0.0349888	0.110041	0.045339	2	0	3.01747	0	0	0	0	2.33804	0	0	0
134	04r2s08	O. cornuta	F	Alberi	2022-04-11	45.4846	9.19252	29.3063	0.0349888	0.110041	0.045339	3	0	2.73116	2.74623	0	0	0	0	0	0	2.86004
135	04r2s09	O. cornuta	F	Alberi	2022-04-11	45.4846	9.19252	29.3063	0.0349888	0.110041	0.045339	3	0	0	3.48894	0	0	0	4.76567	0	0	3.83348
136	04r2s10	O. cornuta	F	Alberi	2022-04-11	45.4846	9.19252	29.3063	0.0349888	0.110041	0.045339	4	0	3.3986	3.02634	0	0	0	5.03613	0	0	3.22104
137	04r2s11	O. cornuta	F	Alberi	2022-04-11	45.4846	9.19252	29.3063	0.0349888	0.110041	0.045339	4	0	3.68885	3.13913	0	0	0	2.46604	0	0	1.74437
138	04r2s12	O. cornuta	F	Alberi	2022-04-11	45.4846	9.19252	29.3063	0.0349888	0.110041	0.045339	4	4.69225	3.2825	3.12261	0	0	5.72265	0	0	0	0
139	04r2s13	O. cornuta	F	Alberi	2022-04-11	45.4846	9.19252	29.3063	0.0349888	0.110041	0.045339	2	0	2.96441	0	0	0	0	2.18446	0	0	0
140	04r2s14	O. cornuta	F	Alberi	2022-04-11	45.4846	9.19252	29.3063	0.0349888	0.110041	0.045339	2	3.95199	2.63462	0	0	0	0	0	0	0	0
141	04r2s15	O. cornuta	F	Alberi	2022-04-11	45.4846	9.19252	29.3063	0.0349888	0.110041	0.045339	4	5.51151	0	2.8776	0	0	0	1.95901	0	0	1.31977
142	04r2s16	O. cornuta	F	Alberi	2022-04-11	45.4846	9.19252	29.3063	0.0349888	0.110041	0.045339	1	0	0	0	0	0	0	1.87001	0	0	0
143	04r2s17	O. cornuta	F	Alberi	2022-04-11	45.4846	9.19252	29.3063	0.0349888	0.110041	0.045339	2	0	0	3.15674	0	0	0	0	0	0	3.68761
144	04r2s18	O. cornuta	F	Alberi	2022-04-11	45.4846	9.19252	29.3063	0.0349888	0.110041	0.045339	2	0	2.65281	2.81965	0	0	0	0	0	0	0
145	04r2s19	O. cornuta	F	Alberi	2022-04-11	45.4846	9.19252	29.3063	0.0349888	0.110041	0.045339	1	0	0	3.0156	0	0	0	0	0	0	0
146	04r2s20	O. cornuta	F	Alberi	2022-04-11	45.4846	9.19252	29.3063	0.0349888	0.110041	0.045339	3	3.69675	4.44516	0	0	5.44501	0	0	0	0	0
147	04r2s21	O. cornuta	F	Alberi	2022-04-11	45.4846	9.19252	29.3063	0.0349888	0.110041	0.045339	2	0	0	0	0	4.42987	0	0	0	0	1.37784
148	04r2s22	O. cornuta	F	Alberi	2022-04-11	45.4846	9.19252	29.3063	0.0349888	0.110041	0.045339	1	0	0	0	0	0	0	1.49648	0	0	0
149	04r2s23	O. cornuta	F	Alberi	2022-04-11	45.4846	9.19252	29.3063	0.0349888	0.110041	0.045339	1	4.76221	0	0	0	0	0	0	0	0	0
150	04r2s24	O. cornuta	F	Alberi	2022-04-11	45.4846	9.19252	29.3063	0.0349888	0.110041	0.045339	1	6.10954	0	0	0	0	0	0	0	0	0
151	04r2s25	O. cornuta	F	Alberi	2022-04-11	45.4846	9.19252	29.3063	0.0349888	0.110041	0.045339	1	4.78628	0	0	0	0	0	0	0	0	0
152	04r2s26	O. cornuta	F	Alberi	2022-04-11	45.4846	9.19252	29.3063	0.0349888	0.110041	0.045339	1	4.42	0	0	0	0	0	0	0	0	0
153	04r2s27	O. cornuta	F	Alberi	2022-04-11	45.4846	9.19252	29.3063	0.0349888	0.110041	0.045339	2	4.08138	0	0	0	0	0	0	0	0	3.09351
154	04r2s28	O. cornuta	F	Alberi	2022-04-11	45.4846	9.19252	29.3063	0.0349888	0.110041	0.045339	2	6.58019	2.95299	0	0	0	0	0	0	0	0
155	04r2s29	O. cornuta	F	Alberi	2022-04-11	45.4846	9.19252	29.3063	0.0349888	0.110041	0.045339	3	7.32263	0	0	0	0	0	1.76606	0	0	1.2648
156	04r2s30	O. cornuta	F	Alberi	2022-04-11	45.4846	9.19252	29.3063	0.0349888	0.110041	0.045339	1	6.56786	0	0	0	0	0	0	0	0	0
157	04r2s31	O. cornuta	F	Alberi	2022-04-11	45.4846	9.19252	29.3063	0.0349888	0.110041	0.045339	3	5.33657	0	6.58568	0	0	0	2.92066	0	0	0
159	04r2s32	O. cornuta	F	Alberi	2022-04-11	45.4846	9.19252	29.3063	0.0349888	0.110041	0.045339	3	4.71855	0	0	0	0	0	2.31231	0	0	1.9321
160	04r2s33	O. cornuta	F	Alberi	2022-04-11	45.4846	9.19252	29.3063	0.0349888	0.110041	0.045339	2	0	3.44284	0	0	0	0	2.48543	0	0	0
161	04r2s34	O. cornuta	F	Alberi	2022-04-11	45.4846	9.19252	29.3063	0.0349888	0.110041	0.045339	2	0	2.32824	0	0	0	0	2.34376	0	0	0
219	06r1s02	O. cornuta	F	Groane	2022-03-16	45.5571	9.09994	26.9485	0.0259248	3.07571	0.610203	3	5.83652	2.39326	0	0	0	0	2.25098	0	0	0
220	06r1s03	O. cornuta	F	Groane	2022-03-16	45.5571	9.09994	26.9485	0.0259248	3.07571	0.610203	3	7.3825	2.1047	0	0	0	0	2.4418	0	0	0
221	06r1s05	O. cornuta	F	Groane	2022-03-16	45.5571	9.09994	26.9485	0.0259248	3.07571	0.610203	2	6.75376	2.31875	0	0	0	0	0	0	0	0
222	06r1s06	O. cornuta	F	Groane	2022-03-16	45.5571	9.09994	26.9485	0.0259248	3.07571	0.610203	3	5.45696	0	4.8187	0	0	0	3.02391	0	0	0
223	06r1s07	O. cornuta	F	Groane	2022-03-16	45.5571	9.09994	26.9485	0.0259248	3.07571	0.610203	4	4.79062	2.67546	3.55714	0	0	0	5.98483	0	0	0
162	10r1s01	O. cornuta	F	Cave	2022-04-10	45.4655	9.09574	27.8995	0.0256421	0.996431	0.300254	4	8.4703	2.32824	0	0	0	0	2.29967	0	0	3.53384
163	10r1s02	O. cornuta	F	Cave	2022-04-10	45.4655	9.09574	27.8995	0.0256421	0.996431	0.300254	3	4.49084	2.96441	0	0	0	0	3.25212	0	0	0
164	10r1s03	O. cornuta	F	Cave	2022-03-28	45.4655	9.09574	27.8995	0.0256421	0.996431	0.300254	2	4.6381	0	0	0	0	0	2.61442	0	0	0
165	10r1s04	O. cornuta	F	Cave	2022-03-28	45.4655	9.09574	27.8995	0.0256421	0.996431	0.300254	1	0	0	6.00059	0	0	0	0	0	0	0
166	10r3s01	O. cornuta	F	Cave	2022-03-28	45.4655	9.09574	27.8995	0.0256421	0.996431	0.300254	3	4.54802	0	4.92059	0	0	0	1.63926	0	0	0
167	10r3s02	O. cornuta	F	Cave	2022-03-28	45.4655	9.09574	27.8995	0.0256421	0.996431	0.300254	3	4.62439	0	4.64793	0	0	0	2.77857	0	0	0
168	10r3s03	O. cornuta	F	Cave	2022-04-13	45.4655	9.09574	27.8995	0.0256421	0.996431	0.300254	3	4.76388	2.38292	0	0	0	0	2.46407	0	0	0
169	10r3s04	O. cornuta	F	Cave	2022-04-13	45.4655	9.09574	27.8995	0.0256421	0.996431	0.300254	3	0	0	4.1735	3.03221	0	0	4.09608	0	0	0
170	10r3s05	O. cornuta	F	Cave	2022-04-13	45.4655	9.09574	27.8995	0.0256421	0.996431	0.300254	5	5.02064	0	3.20438	0	0	0	5.59055	0	3.92942	6.63488
171	10r3s06	O. cornuta	F	Cave	2022-04-13	45.4655	9.09574	27.8995	0.0256421	0.996431	0.300254	5	4.80802	2.96441	4.06159	0	5.00755	0	5.46044	0	0	0
172	10r3s07	O. cornuta	F	Cave	2022-04-13	45.4655	9.09574	27.8995	0.0256421	0.996431	0.300254	3	6.18721	0	3.4036	0	0	0	5.14709	0	0	0
173	10r3s08	O. cornuta	F	Cave	2022-04-13	45.4655	9.09574	27.8995	0.0256421	0.996431	0.300254	2	5.14787	0	0	0	0	0	5.49115	0	0	0
174	10r3s09	O. cornuta	F	Cave	2022-04-13	45.4655	9.09574	27.8995	0.0256421	0.996431	0.300254	3	4.20474	0	3.51202	0	0	0	5.74404	0	0	0
175	10r3s10	O. cornuta	F	Cave	2022-04-13	45.4655	9.09574	27.8995	0.0256421	0.996431	0.300254	3	6.26561	0	3.68458	0	0	0	4.70895	0	0	0
176	10r3s11	O. cornuta	F	Cave	2022-04-13	45.4655	9.09574	27.8995	0.0256421	0.996431	0.300254	3	6.09759	0	4.56634	0	0	0	6.45602	0	0	0
177	10r3s12	O. cornuta	F	Cave	2022-04-13	45.4655	9.09574	27.8995	0.0256421	0.996431	0.300254	4	4.64935	0	0	3.08975	0	0	3.76128	0	0	3.13871
178	10r3s13	O. cornuta	F	Cave	2022-04-13	45.4655	9.09574	27.8995	0.0256421	0.996431	0.300254	3	6.18468	0	0	0	0	0	4.03554	0	0	3.6248
179	10r3s14	O. cornuta	F	Cave	2022-04-13	45.4655	9.09574	27.8995	0.0256421	0.996431	0.300254	2	8.97601	0	0	0	0	0	3.67052	0	0	0
180	10r3s15	O. cornuta	F	Cave	2022-04-13	45.4655	9.09574	27.8995	0.0256421	0.996431	0.300254	2	5.0482	0	0	0	0	0	2.86604	0	0	0
181	10r3s16	O. cornuta	F	Cave	2022-04-13	45.4655	9.09574	27.8995	0.0256421	0.996431	0.300254	3	4.69215	0	3.2182	0	0	0	3.30859	0	0	0
182	10r3s17	O. cornuta	F	Cave	2022-04-13	45.4655	9.09574	27.8995	0.0256421	0.996431	0.300254	3	4.92922	0	10.0012	0	0	0	3.03561	0	0	0
183	10r3s18	O. cornuta	F	Cave	2022-04-13	45.4655	9.09574	27.8995	0.0256421	0.996431	0.300254	3	5.08442	0	3.17309	0	0	0	3.56563	0	0	0
184	10r3s19	O. cornuta	F	Cave	2022-04-13	45.4655	9.09574	27.8995	0.0256421	0.996431	0.300254	3	0	0	3.44995	0	5.2802	0	3.28917	0	0	0
185	10r3s20	O. cornuta	F	Cave	2022-04-13	45.4655	9.09574	27.8995	0.0256421	0.996431	0.300254	4	6.1441	2.53718	3.1664	0	0	0	3.34994	0	0	0
186	10r3s21	O. cornuta	F	Cave	2022-04-13	45.4655	9.09574	27.8995	0.0256421	0.996431	0.300254	2	9.71676	0	0	0	0	0	3.87805	0	0	0
187	10r3s22	O. cornuta	F	Cave	2022-04-13	45.4655	9.09574	27.8995	0.0256421	0.996431	0.300254	3	5.64068	5.83555	0	0	0	0	5.89902	0	0	0
188	10r3s23	O. cornuta	F	Cave	2022-04-13	45.4655	9.09574	27.8995	0.0256421	0.996431	0.300254	3	9.40364	6.92831	0	0	0	0	2.73477	0	0	0
189	10r3s24	O. cornuta	F	Cave	2022-04-13	45.4655	9.09574	27.8995	0.0256421	0.996431	0.300254	2	7.29871	6.61423	0	0	0	0	0	0	0	0
190	10r3s25	O. cornuta	F	Cave	2022-04-13	45.4655	9.09574	27.8995	0.0256421	0.996431	0.300254	3	6.23277	2.23436	0	0	0	0	2.42929	0	0	0
260	12r1s02	O. cornuta	F	Messa	2022-04-13	45.5862	9.29002	27.2857	0.0355779	0.13519	0.0550685	5	5.6362	2.71224	3.86916	0	0	5.16239	3.03726	0	0	0
261	12r2s01	O. cornuta	F	Messa	2022-04-13	45.5862	9.29002	27.2857	0.0355779	0.13519	0.0550685	3	5.09573	2.2014	3.56902	0	0	0	0	0	0	0
262	12r2s02	O. cornuta	F	Messa	2022-03-16	45.5862	9.29002	27.2857	0.0355779	0.13519	0.0550685	3	7.24161	2.38226	0	0	0	0	3.6181	0	0	0
263	12r2s03	O. cornuta	F	Messa	2022-04-13	45.5862	9.29002	27.2857	0.0355779	0.13519	0.0550685	3	5.1907	0	0	0	0	3.6173	0	0	0	1.13513
264	12r2s04	O. cornuta	F	Messa	2022-04-13	45.5862	9.29002	27.2857	0.0355779	0.13519	0.0550685	1	5.02695	0	0	0	0	0	0	0	0	0
265	12r2s05	O. cornuta	F	Messa	2022-04-13	45.5862	9.29002	27.2857	0.0355779	0.13519	0.0550685	4	6.58399	0	3.56358	0	0	0	2.58989	0	0	7.25421
266	12r2s06	O. cornuta	F	Messa	2022-04-13	45.5862	9.29002	27.2857	0.0355779	0.13519	0.0550685	6	5.12916	2.36253	4.53664	0	0	4.39451	4.86706	0	0	5.71779
267	12r2s07	O. cornuta	F	Messa	2022-04-13	45.5862	9.29002	27.2857	0.0355779	0.13519	0.0550685	2	10.3761	0	0	0	0	0	2.52553	0	0	0
268	12r2s08	O. cornuta	F	Messa	2022-04-13	45.5862	9.29002	27.2857	0.0355779	0.13519	0.0550685	3	9.47777	0	0	0	0	0	2.03624	0	0	2.53886
269	12r2s09	O. cornuta	F	Messa	2022-04-13	45.5862	9.29002	27.2857	0.0355779	0.13519	0.0550685	3	5.16179	0	0	0	0	2.89191	0	0	0	3.55824
270	12r2s10	O. cornuta	F	Messa	2022-04-13	45.5862	9.29002	27.2857	0.0355779	0.13519	0.0550685	3	5.97669	2.75383	0	0	0	0	2.59825	0	0	0
271	13r1s02	O. cornuta	F	Segantini	2022-03-24	45.4465	9.17073	28.8031	0.0393716	0.194924	0.0773401	3	5.16599	0	3.33372	0	0	0	2.56053	0	0	0
272	13r1s05	O. cornuta	F	Segantini	2022-03-24	45.4465	9.17073	28.8031	0.0393716	0.194924	0.0773401	4	0	2.13914	4.14389	0	0	0	6.09439	0	0	1.15972
273	13r1s06	O. cornuta	F	Segantini	2022-03-24	45.4465	9.17073	28.8031	0.0393716	0.194924	0.0773401	4	4.73093	2.51278	0	0	0	0	3.75795	0	0	3.7557
274	13r1s07	O. cornuta	F	Segantini	2022-03-24	45.4465	9.17073	28.8031	0.0393716	0.194924	0.0773401	4	5.7518	0	3.79355	0	0	0	6.14935	0	0	4.03847
275	13r1s09	O. cornuta	F	Segantini	2022-03-24	45.4465	9.17073	28.8031	0.0393716	0.194924	0.0773401	5	9.60224	2.31035	3.55273	0	0	0	5.02226	0	0	3.48624
276	13r1s10	O. cornuta	F	Segantini	2022-03-24	45.4465	9.17073	28.8031	0.0393716	0.194924	0.0773401	5	10.362	3.16329	3.22306	0	0	0	5.79791	0	0	7.95314
277	13r1s14	O. cornuta	F	Segantini	2022-03-24	45.4465	9.17073	28.8031	0.0393716	0.194924	0.0773401	2	8.80705	0	0	0	0	0	3.26052	0	0	0
278	13r1s15	O. cornuta	F	Segantini	2022-03-24	45.4465	9.17073	28.8031	0.0393716	0.194924	0.0773401	2	6.06906	0	0	0	0	0	2.59246	0	0	0
279	13r1s16	O. cornuta	F	Segantini	2022-03-24	45.4465	9.17073	28.8031	0.0393716	0.194924	0.0773401	2	5.91829	0	0	0	0	0	2.86518	0	0	0
280	13r1s17	O. cornuta	F	Segantini	2022-03-24	45.4465	9.17073	28.8031	0.0393716	0.194924	0.0773401	3	6.08843	0	3.04028	0	0	0	2.4813	0	0	0
281	13r1s18	O. cornuta	F	Segantini	2022-03-24	45.4465	9.17073	28.8031	0.0393716	0.194924	0.0773401	2	9.29139	0	0	0	0	0	2.13433	0	0	0
282	13r2s01	O. cornuta	F	Segantini	2022-04-06	45.4465	9.17073	28.8031	0.0393716	0.194924	0.0773401	2	5.93155	0	0	0	0	0	3.16449	0	0	0
283	13r2s02	O. cornuta	F	Segantini	2022-04-06	45.4465	9.17073	28.8031	0.0393716	0.194924	0.0773401	3	6.40895	0	0	0	0	1.1406	3.15339	0	0	0
284	13r2s03	O. cornuta	F	Segantini	2022-04-06	45.4465	9.17073	28.8031	0.0393716	0.194924	0.0773401	4	5.59383	0	0	0	0	1.06075	2.9367	0	0	1.20723
285	13r2s04	O. cornuta	F	Segantini	2022-04-06	45.4465	9.17073	28.8031	0.0393716	0.194924	0.0773401	6	6.00836	4.61264	3.6224	0	0	1.63637	5.6963	0	0	4.08811
286	13r2s05	O. cornuta	F	Segantini	2022-04-06	45.4465	9.17073	28.8031	0.0393716	0.194924	0.0773401	4	4.51074	2.35511	8.77636	0	0	0	3.60813	0	0	0
287	13r2s06	O. cornuta	F	Segantini	2022-04-06	45.4465	9.17073	28.8031	0.0393716	0.194924	0.0773401	5	4.59194	2.52454	4.13837	0	0	0	1.98049	0	0	2.53133
288	13r2s07	O. cornuta	F	Segantini	2022-04-06	45.4465	9.17073	28.8031	0.0393716	0.194924	0.0773401	4	5.23343	2.84444	3.85639	0	0	0	3.26553	0	0	0
289	13r2s08	O. cornuta	F	Segantini	2022-04-06	45.4465	9.17073	28.8031	0.0393716	0.194924	0.0773401	4	4.4951	0	4.25799	0	0	1.48262	2.29154	0	0	0
290	13r2s09	O. cornuta	F	Segantini	2022-04-06	45.4465	9.17073	28.8031	0.0393716	0.194924	0.0773401	4	4.90618	0	5.08843	0	0	0	2.99012	0	0	1.22635
291	13r2s10	O. cornuta	F	Segantini	2022-04-06	45.4465	9.17073	28.8031	0.0393716	0.194924	0.0773401	3	4.79911	0	3.16241	0	0	0	4.64994	0	0	0
292	13r2s11	O. cornuta	F	Segantini	2022-04-06	45.4465	9.17073	28.8031	0.0393716	0.194924	0.0773401	5	4.96262	2.49826	3.28356	0	0	0	4.19428	0	0	4.03824
293	13r2s12	O. cornuta	F	Segantini	2022-04-06	45.4465	9.17073	28.8031	0.0393716	0.194924	0.0773401	6	6.0654	3.72972	2.97552	0	0	0	3.00691	0	3.17609	3.81324
294	13r2s13	O. cornuta	F	Segantini	2022-04-06	45.4465	9.17073	28.8031	0.0393716	0.194924	0.0773401	4	5.32108	2.44784	0	0	0	0	2.90285	0	0	2.92889
295	13r2s14	O. cornuta	F	Segantini	2022-04-06	45.4465	9.17073	28.8031	0.0393716	0.194924	0.0773401	4	5.19518	0	4.05813	0	0	0	2.87845	0	0	2.95849
296	13r2s15	O. cornuta	F	Segantini	2022-04-06	45.4465	9.17073	28.8031	0.0393716	0.194924	0.0773401	4	4.71784	0	3.33819	0	0	0	2.43037	0	0	1.39977
297	13r2s16	O. cornuta	F	Segantini	2022-04-06	45.4465	9.17073	28.8031	0.0393716	0.194924	0.0773401	4	4.71562	2.29856	0	0	0	4.83304	5.43057	0	0	0
298	13r2s17	O. cornuta	F	Segantini	2022-04-06	45.4465	9.17073	28.8031	0.0393716	0.194924	0.0773401	3	4.97582	1.90648	0	0	0	0	3.46702	0	0	0
299	13r2s18	O. cornuta	F	Segantini	2022-04-06	45.4465	9.17073	28.8031	0.0393716	0.194924	0.0773401	2	4.67508	0	3.41634	0	0	0	0	0	0	0
300	13r2s19	O. cornuta	F	Segantini	2022-04-06	45.4465	9.17073	28.8031	0.0393716	0.194924	0.0773401	2	3.39114	0	0	0	0	0	0	0	0	3.25625
301	13r2s20	O. cornuta	F	Segantini	2022-04-06	45.4465	9.17073	28.8031	0.0393716	0.194924	0.0773401	2	5.19883	0	0	0	0	0	0	0	0	3.70967
224	14r1s01	O. cornuta	F	Sempione	2022-03-24	45.4732	9.1777	28.2682	0.0146103	0.101303	0.0419066	4	4.77392	2.31586	0	0	0	0	6.35017	0	0	5.01048
225	14r1s03	O. cornuta	F	Sempione	2022-03-24	45.4732	9.1777	28.2682	0.0146103	0.101303	0.0419066	4	6.05595	2.40734	4.14496	0	0	0	4.28894	0	0	0
226	14r1s04	O. cornuta	F	Sempione	2022-03-24	45.4732	9.1777	28.2682	0.0146103	0.101303	0.0419066	4	11.2528	1.76265	3.81007	0	0	0	6.24317	0	0	0
227	14r1s05	O. cornuta	F	Sempione	2022-03-24	45.4732	9.1777	28.2682	0.0146103	0.101303	0.0419066	4	6.11231	0	4.02285	0	0	0	2.68547	0	0	7.99507
228	14r1s06	O. cornuta	F	Sempione	2022-03-24	45.4732	9.1777	28.2682	0.0146103	0.101303	0.0419066	4	5.32623	0	3.63582	0	0	0	3.51904	0	0	8.53433
229	14r1s07	O. cornuta	F	Sempione	2022-03-24	45.4732	9.1777	28.2682	0.0146103	0.101303	0.0419066	4	4.46618	1.75092	4.46869	0	0	0	2.65456	0	0	0
230	14r1s08	O. cornuta	F	Sempione	2022-03-24	45.4732	9.1777	28.2682	0.0146103	0.101303	0.0419066	4	4.86807	0	3.2965	0	0	0	2.3697	0	0	3.20173
231	14r1s09	O. cornuta	F	Sempione	2022-03-24	45.4732	9.1777	28.2682	0.0146103	0.101303	0.0419066	3	11.7274	3.40043	0	0	0	0	2.68145	0	0	0
232	14r1s10	O. cornuta	F	Sempione	2022-03-24	45.4732	9.1777	28.2682	0.0146103	0.101303	0.0419066	3	8.39778	0	4.00238	0	0	0	2.40427	0	0	0
233	14r1s11	O. cornuta	F	Sempione	2022-03-24	45.4732	9.1777	28.2682	0.0146103	0.101303	0.0419066	4	6.92264	3.09644	3.07434	0	0	0	5.92355	0	0	0
234	14r1s12	O. cornuta	F	Sempione	2022-03-24	45.4732	9.1777	28.2682	0.0146103	0.101303	0.0419066	3	7.13224	0	2.97051	0	0	0	6.04292	0	0	0
235	14r1s13	O. cornuta	F	Sempione	2022-03-24	45.4732	9.1777	28.2682	0.0146103	0.101303	0.0419066	3	7.09656	0	3.10098	0	0	0	4.10207	0	0	0
236	14r1s14	O. cornuta	F	Sempione	2022-03-24	45.4732	9.1777	28.2682	0.0146103	0.101303	0.0419066	3	6.411	2.53418	0	0	0	0	5.81667	0	0	0
237	14r1s16	O. cornuta	F	Sempione	2022-03-24	45.4732	9.1777	28.2682	0.0146103	0.101303	0.0419066	3	6.1968	2.91209	0	0	0	0	2.20621	0	0	0
238	14r1s17	O. cornuta	F	Sempione	2022-03-24	45.4732	9.1777	28.2682	0.0146103	0.101303	0.0419066	3	5.97488	2.19177	0	0	0	0	2.84789	0	0	0
191	15r2s01	O. cornuta	F	Campus	2022-03-23	45.4752	9.23479	29.0103	0.0341095	0.0170004	0.00732113	3	8.23138	3.41508	0	0	0	0	5.01531	0	0	0
192	15r2s02	O. cornuta	F	Campus	2022-03-23	45.4752	9.23479	29.0103	0.0341095	0.0170004	0.00732113	5	5.86727	5.67809	3.24663	0	0	0	2.92809	0	0	1.34179
193	15r2s03	O. cornuta	F	Campus	2022-03-23	45.4752	9.23479	29.0103	0.0341095	0.0170004	0.00732113	2	8.87412	0	0	0	0	0	2.25744	0	0	0
194	15r2s04	O. cornuta	F	Campus	2022-03-23	45.4752	9.23479	29.0103	0.0341095	0.0170004	0.00732113	3	5.63733	5.39525	0	0	0	0	2.95416	0	0	0
195	15r2s05	O. cornuta	F	Campus	2022-03-23	45.4752	9.23479	29.0103	0.0341095	0.0170004	0.00732113	4	5.59367	0	3.59907	0	0	0	2.92465	0	0	2.54153
196	15r2s06	O. cornuta	F	Campus	2022-03-23	45.4752	9.23479	29.0103	0.0341095	0.0170004	0.00732113	2	5.86068	0	0	0	0	0	2.81581	0	0	0
197	15r2s07	O. cornuta	F	Campus	2022-03-23	45.4752	9.23479	29.0103	0.0341095	0.0170004	0.00732113	4	5.51613	0	4.10025	0	0	5.14808	3.01082	0	0	0
198	15r2s08	O. cornuta	F	Campus	2022-03-23	45.4752	9.23479	29.0103	0.0341095	0.0170004	0.00732113	3	5.21049	0	3.20635	0	0	0	3.32572	0	0	0
199	15r2s09	O. cornuta	F	Campus	2022-03-23	45.4752	9.23479	29.0103	0.0341095	0.0170004	0.00732113	5	4.48772	5.42758	4.78167	0	0	0	3.38452	0	0	1.46369
200	15r2s10	O. cornuta	F	Campus	2022-03-23	45.4752	9.23479	29.0103	0.0341095	0.0170004	0.00732113	4	5.13903	4.39598	3.90673	0	0	0	2.92625	0	0	0
201	15r3s01	O. cornuta	F	Campus	2022-03-29	45.4752	9.23479	29.0103	0.0341095	0.0170004	0.00732113	6	12.092	2.42038	3.46029	0	0	0	2.71801	3.73239	0	5.17195
202	15r3s02	O. cornuta	F	Campus	2022-03-29	45.4752	9.23479	29.0103	0.0341095	0.0170004	0.00732113	4	11.0015	0	3.51726	0	4.70834	0	5.14399	0	0	0
203	15r3s03	O. cornuta	F	Campus	2022-03-29	45.4752	9.23479	29.0103	0.0341095	0.0170004	0.00732113	6	6.87245	2.7798	4.25527	0	4.37791	0	3.13277	0	0	2.78368
204	15r3s04	O. cornuta	F	Campus	2022-03-29	45.4752	9.23479	29.0103	0.0341095	0.0170004	0.00732113	5	6.51661	3.59844	3.27402	0	0	0	1.65324	0	0	5.41787
205	15r3s05	O. cornuta	F	Campus	2022-03-29	45.4752	9.23479	29.0103	0.0341095	0.0170004	0.00732113	5	5.40921	3.66614	9.39121	0	0	0	3.1279	0	0	2.34173
206	15r3s06	O. cornuta	F	Campus	2022-03-29	45.4752	9.23479	29.0103	0.0341095	0.0170004	0.00732113	5	7.02551	4.1912	7.20736	0	4.56229	0	2.71848	0	0	0
207	15r3s07	O. cornuta	F	Campus	2022-03-29	45.4752	9.23479	29.0103	0.0341095	0.0170004	0.00732113	3	6.12779	6.02669	0	0	4.84539	0	0	0	0	0
208	15r3s08	O. cornuta	F	Campus	2022-03-29	45.4752	9.23479	29.0103	0.0341095	0.0170004	0.00732113	5	5.51616	6.33849	3.54447	0	5.36986	0	2.77361	0	0	0
209	15r4s01	O. cornuta	F	Campus	2022-04-05	45.4752	9.23479	29.0103	0.0341095	0.0170004	0.00732113	5	6.00635	5.46633	3.61209	0	0	4.93861	3.0183	0	0	0
210	15r4s02	O. cornuta	F	Campus	2022-04-05	45.4752	9.23479	29.0103	0.0341095	0.0170004	0.00732113	5	5.15619	5.45212	3.73937	0	4.17546	0	0	0	0	8.10822
211	15r4s03	O. cornuta	F	Campus	2022-04-05	45.4752	9.23479	29.0103	0.0341095	0.0170004	0.00732113	6	5.12015	3.44132	4.94493	3.23221	0	7.9916	0	0	0	7.43633
212	15r4s04	O. cornuta	F	Campus	2022-04-05	45.4752	9.23479	29.0103	0.0341095	0.0170004	0.00732113	7	4.84549	2.23061	2.88789	3.40118	5.30976	0	2.36793	0	0	8.35095
213	15r4s05	O. cornuta	F	Campus	2022-04-05	45.4752	9.23479	29.0103	0.0341095	0.0170004	0.00732113	4	5.12872	2.57923	3.69995	0	5.23641	0	0	0	0	0
214	15r4s06	O. cornuta	F	Campus	2022-04-05	45.4752	9.23479	29.0103	0.0341095	0.0170004	0.00732113	4	4.94474	6.74501	3.90824	0	0	0	0	0	0	5.38656
215	15r4s07	O. cornuta	F	Campus	2022-04-05	45.4752	9.23479	29.0103	0.0341095	0.0170004	0.00732113	4	5.28927	5.92038	3.88035	0	0	0	3.46387	0	0	0
216	15r4s08	O. cornuta	F	Campus	2022-04-05	45.4752	9.23479	29.0103	0.0341095	0.0170004	0.00732113	4	5.03664	1.818	3.28371	0	0	0	2.77338	0	0	0
217	15r4s09	O. cornuta	F	Campus	2022-04-05	45.4752	9.23479	29.0103	0.0341095	0.0170004	0.00732113	4	8.43496	1.90623	4.22584	0	0	0	3.44564	0	0	0
218	15r4s10	O. cornuta	F	Campus	2022-04-05	45.4752	9.23479	29.0103	0.0341095	0.0170004	0.00732113	5	5.85684	2.84042	4.56137	0	0	0	2.6535	0	0	7.28995
239	19r1s01	O. cornuta	F	Ciliegi	2022-04-14	45.5114	9.20761	28.3015	0.0359176	0.062614	0.0263755	4	5.74221	2.6425	3.3139	0	0	0	2.76219	0	0	0
240	19r1s03	O. cornuta	F	Ciliegi	2022-04-14	45.5114	9.20761	28.3015	0.0359176	0.062614	0.0263755	3	9.93768	0	3.64873	0	0	0	1.94556	0	0	0
241	19r1s04	O. cornuta	F	Ciliegi	2022-04-14	45.5114	9.20761	28.3015	0.0359176	0.062614	0.0263755	4	6.74575	0	5.14713	0	0	0	2.385	0	0	2.17121
242	19r1s05	O. cornuta	F	Ciliegi	2022-04-14	45.5114	9.20761	28.3015	0.0359176	0.062614	0.0263755	2	5.98039	0	0	0	0	0	2.6439	0	0	0
243	19r1s06	O. cornuta	F	Ciliegi	2022-04-14	45.5114	9.20761	28.3015	0.0359176	0.062614	0.0263755	2	5.65491	0	0	0	0	0	2.8753	0	0	0
244	19r1s07	O. cornuta	F	Ciliegi	2022-04-14	45.5114	9.20761	28.3015	0.0359176	0.062614	0.0263755	4	6.64319	2.25202	0	0	0	0	2.78952	0	0	1.96981
245	19r1s08	O. cornuta	F	Ciliegi	2022-04-14	45.5114	9.20761	28.3015	0.0359176	0.062614	0.0263755	4	5.60816	2.61692	3.42662	0	0	0	3.62841	0	0	0
246	19r1s09	O. cornuta	F	Ciliegi	2022-04-14	45.5114	9.20761	28.3015	0.0359176	0.062614	0.0263755	2	4.6701	0	0	0	0	0	1.77329	0	0	0
247	19r1s10	O. cornuta	F	Ciliegi	2022-04-14	45.5114	9.20761	28.3015	0.0359176	0.062614	0.0263755	4	5.10498	2.09077	0	0	0	6.63396	3.14818	0	0	0
248	19r1s11	O. cornuta	F	Ciliegi	2022-04-14	45.5114	9.20761	28.3015	0.0359176	0.062614	0.0263755	4	5.45778	2.36455	2.93936	0	0	0	2.93511	0	0	0
249	19r1s12	O. cornuta	F	Ciliegi	2022-04-14	45.5114	9.20761	28.3015	0.0359176	0.062614	0.0263755	4	5.03986	0	3.36002	0	0	0	4.43517	0	0	1.33584
250	19r1s13	O. cornuta	F	Ciliegi	2022-04-14	45.5114	9.20761	28.3015	0.0359176	0.062614	0.0263755	4	6.13161	2.92572	3.324	0	0	0	4.48335	0	0	0
251	19r1s14	O. cornuta	F	Ciliegi	2022-04-14	45.5114	9.20761	28.3015	0.0359176	0.062614	0.0263755	2	6.43145	0	3.32813	0	0	0	0	0	0	0
252	19r1s15	O. cornuta	F	Ciliegi	2022-04-14	45.5114	9.20761	28.3015	0.0359176	0.062614	0.0263755	4	5.82658	0	3.29216	0	0	0	2.27133	0	0	3.06834
253	19r1s16	O. cornuta	F	Ciliegi	2022-04-14	45.5114	9.20761	28.3015	0.0359176	0.062614	0.0263755	4	9.79435	2.27741	0	0	0	0	2.22017	0	0	3.09537
254	19r1s17	O. cornuta	F	Ciliegi	2022-04-14	45.5114	9.20761	28.3015	0.0359176	0.062614	0.0263755	2	5.69499	0	0	0	0	0	2.52354	0	0	0
255	19r1s18	O. cornuta	F	Ciliegi	2022-04-14	45.5114	9.20761	28.3015	0.0359176	0.062614	0.0263755	3	0	3.48545	3.62294	0	0	0	0	0	0	1.22092
256	19r1s19	O. cornuta	F	Ciliegi	2022-04-14	45.5114	9.20761	28.3015	0.0359176	0.062614	0.0263755	3	4.96561	2.09059	3.45824	0	0	0	0	0	0	0
257	19r1s20	O. cornuta	F	Ciliegi	2022-04-14	45.5114	9.20761	28.3015	0.0359176	0.062614	0.0263755	4	5.13876	0	3.73498	0	0	0	2.79696	0	0	2.38809
258	19r1s21	O. cornuta	F	Ciliegi	2022-04-14	45.5114	9.20761	28.3015	0.0359176	0.062614	0.0263755	4	5.0368	2.74818	3.23622	0	0	0	1.91064	0	0	0
259	19r1s22	O. cornuta	F	Ciliegi	2022-04-14	45.5114	9.20761	28.3015	0.0359176	0.062614	0.0263755	2	6.26717	0	4.61941	0	0	0	0	0	0	0
354	05r1s04	P. dominula	F	Fagiana	2022-05-09	45.435	8.82943	25.3368	0.00917554	91.1055	1.96429	1	5.05702	0	0	0	0	0	0	0	0	0
355	05r1s05	P. dominula	F	Fagiana	2022-05-09	45.435	8.82943	25.3368	0.00917554	91.1055	1.96429	2	3.93711	0	0	0	0	0	4.20996	0	0	0
356	05r1s06	P. dominula	F	Fagiana	2022-05-09	45.435	8.82943	25.3368	0.00917554	91.1055	1.96429	2	6.69587	0	0	0	0	0	5.07906	0	0	0
357	05r1s07	P. dominula	F	Fagiana	2022-05-09	45.435	8.82943	25.3368	0.00917554	91.1055	1.96429	3	5.16801	1.7641	0	0	0	0	0	3.74453	0	0
358	05r1s08	P. dominula	F	Fagiana	2022-05-09	45.435	8.82943	25.3368	0.00917554	91.1055	1.96429	4	10.6636	0	4.59739	0	0	3.81464	0	0	0	1.74236
359	05r1s09	P. dominula	F	Fagiana	2022-05-09	45.435	8.82943	25.3368	0.00917554	91.1055	1.96429	3	7.10451	0	3.21696	0	0	0	4.77238	0	0	0
360	05r1s10	P. dominula	F	Fagiana	2022-05-09	45.435	8.82943	25.3368	0.00917554	91.1055	1.96429	2	7.25257	2.49505	0	0	0	0	0	0	0	0
361	05r1s12	P. dominula	F	Fagiana	2022-05-09	45.435	8.82943	25.3368	0.00917554	91.1055	1.96429	2	6.37997	0	0	0	0	0	4.45484	0	0	0
362	05r1s13	P. dominula	F	Fagiana	2022-05-09	45.435	8.82943	25.3368	0.00917554	91.1055	1.96429	3	6.48478	0	0	3.38896	0	0	1.771	0	0	0
363	05r1s16	P. dominula	F	Fagiana	2022-05-09	45.435	8.82943	25.3368	0.00917554	91.1055	1.96429	1	6.70595	0	0	0	0	0	0	0	0	0
364	05r1s17	P. dominula	F	Fagiana	2022-05-09	45.435	8.82943	25.3368	0.00917554	91.1055	1.96429	2	6.20556	0	0	0	0	0	2.42748	0	0	0
365	05r1s18	P. dominula	F	Fagiana	2022-05-09	45.435	8.82943	25.3368	0.00917554	91.1055	1.96429	2	5.8644	2.01054	0	0	0	0	0	0	0	0
373	07r2s12	P. dominula	F	Azzurro	2022-04-25	45.5226	9.34148	27.8764	0.0292519	0.168513	0.0676337	3	5.25566	3.12194	0	0	0	0	1.95361	0	0	0
374	07r2s14	P. dominula	F	Azzurro	2022-04-25	45.5226	9.34148	27.8764	0.0292519	0.168513	0.0676337	2	7.61558	0	3.7224	0	0	0	0	0	0	0
375	07r2s16	P. dominula	F	Azzurro	2022-04-25	45.5226	9.34148	27.8764	0.0292519	0.168513	0.0676337	3	6.47519	3.11198	0	0	0	0	2.43686	0	0	0
376	07r2s21	P. dominula	F	Azzurro	2022-04-25	45.5226	9.34148	27.8764	0.0292519	0.168513	0.0676337	3	10.6471	0	0	0	0	0	1.85982	0	0	2.65087
377	07r2s22	P. dominula	F	Azzurro	2022-04-25	45.5226	9.34148	27.8764	0.0292519	0.168513	0.0676337	1	8.11648	0	0	0	0	0	0	0	0	0
378	07r2s23	P. dominula	F	Azzurro	2022-04-25	45.5226	9.34148	27.8764	0.0292519	0.168513	0.0676337	2	10.3448	0	2.86128	0	0	0	0	0	0	0
379	07r2s25	P. dominula	F	Azzurro	2022-04-25	45.5226	9.34148	27.8764	0.0292519	0.168513	0.0676337	2	10.2123	5.39381	0	0	0	0	0	0	0	0
380	07r2s26	P. dominula	F	Azzurro	2022-04-25	45.5226	9.34148	27.8764	0.0292519	0.168513	0.0676337	4	5.97063	1.9306	0	0	0	0	0	3.59106	4.51851	0
381	07r2s27	P. dominula	F	Azzurro	2022-04-25	45.5226	9.34148	27.8764	0.0292519	0.168513	0.0676337	2	5.77243	0	0	0	0	0	2.55475	0	0	0
382	07r4s22	P. dominula	F	Azzurro	2022-05-23	45.5226	9.34148	27.8764	0.0292519	0.168513	0.0676337	4	5.63015	2.18306	2.95411	0	0	0	1.81559	0	0	0
366	08r2s02	P. dominula	F	Cassinis	2022-04-15	45.4225	9.23773	27.9086	0.0193081	2.69534	0.567654	2	6.4833	0	0	0	0	0	0	0	3.32222	0
367	08r2s03	P. dominula	F	Cassinis	2022-04-15	45.4225	9.23773	27.9086	0.0193081	2.69534	0.567654	2	6.10596	0	0	0	0	0	1.9681	0	0	0
368	08r3s01	P. dominula	F	Cassinis	2022-05-02	45.4225	9.23773	27.9086	0.0193081	2.69534	0.567654	1	5.86373	0	0	0	0	0	0	0	0	0
369	08r3s02	P. dominula	F	Cassinis	2022-05-02	45.4225	9.23773	27.9086	0.0193081	2.69534	0.567654	1	6.12914	0	0	0	0	0	0	0	0	0
370	08r3s03	P. dominula	F	Cassinis	2022-05-02	45.4225	9.23773	27.9086	0.0193081	2.69534	0.567654	2	5.9517	0	0	0	0	0	1.99913	0	0	0
371	08r3s04	P. dominula	F	Cassinis	2022-05-02	45.4225	9.23773	27.9086	0.0193081	2.69534	0.567654	4	4.86545	2.12883	0	0	0	7.65893	0	0	0	3.0965
372	08r3s05	P. dominula	F	Cassinis	2022-05-02	45.4225	9.23773	27.9086	0.0193081	2.69534	0.567654	2	5.03038	2.55407	0	0	0	0	0	0	0	0
383	09r2s13	P. dominula	F	Besozza	2022-05-16	45.4781	9.31873	28.063	0.0117705	1.92641	0.466336	3	5.89925	2.0943	3.0408	0	0	0	0	0	0	0
384	09r2s14	P. dominula	F	Besozza	2022-05-16	45.4781	9.31873	28.063	0.0117705	1.92641	0.466336	4	5.94516	0	3.3589	0	0	0	3.12706	3.54568	0	0
385	09r2s15	P. dominula	F	Besozza	2022-05-16	45.4781	9.31873	28.063	0.0117705	1.92641	0.466336	3	5.08714	2.18491	3.89663	0	0	0	0	0	0	0
386	09r2s16	P. dominula	F	Besozza	2022-05-16	45.4781	9.31873	28.063	0.0117705	1.92641	0.466336	3	6.18488	0	3.73161	0	0	0	0	0	0	4.51461
387	09r2s17	P. dominula	F	Besozza	2022-05-16	45.4781	9.31873	28.063	0.0117705	1.92641	0.466336	4	5.54712	0	0	0	0	0	1.90197	4.17609	3.59106	0
388	09r2s18	P. dominula	F	Besozza	2022-05-16	45.4781	9.31873	28.063	0.0117705	1.92641	0.466336	3	5.82515	2.58845	0	0	0	0	1.9698	0	0	0
389	09r2s19	P. dominula	F	Besozza	2022-05-16	45.4781	9.31873	28.063	0.0117705	1.92641	0.466336	2	9.96771	2.76874	0	0	0	0	0	0	0	0
390	09r2s20	P. dominula	F	Besozza	2022-05-16	45.4781	9.31873	28.063	0.0117705	1.92641	0.466336	3	8.0112	0	5.38186	0	0	0	0	0	0	1.11304
391	09r2s21	P. dominula	F	Besozza	2022-05-16	45.4781	9.31873	28.063	0.0117705	1.92641	0.466336	4	10.0424	2.60577	2.93069	0	0	0	0	0	0	4.73874
392	09r2s22	P. dominula	F	Besozza	2022-05-16	45.4781	9.31873	28.063	0.0117705	1.92641	0.466336	3	9.35576	0	4.2914	0	0	0	0	0	0	2.3592
393	09r2s24	P. dominula	F	Besozza	2022-05-16	45.4781	9.31873	28.063	0.0117705	1.92641	0.466336	1	6.21684	0	0	0	0	0	0	0	0	0
394	09r2s26	P. dominula	F	Besozza	2022-05-16	45.4781	9.31873	28.063	0.0117705	1.92641	0.466336	3	8.92665	0	0	0	0	6.51975	2.08597	0	0	0
323	10r2s01	P. dominula	F	Cave	2022-04-07	45.4655	9.09574	27.8995	0.0256421	0.996431	0.300254	4	4.50748	0	0	0	0	1.13078	1.60879	0	0	8.13803
324	10r2s02	P. dominula	F	Cave	2022-04-07	45.4655	9.09574	27.8995	0.0256421	0.996431	0.300254	3	4.25549	0	3.2836	0	0	0	1.98117	0	0	0
325	10r2s03	P. dominula	F	Cave	2022-04-07	45.4655	9.09574	27.8995	0.0256421	0.996431	0.300254	0	0	0	0	0	0	0	0	0	0	0
326	10r2s04	P. dominula	F	Cave	2022-04-07	45.4655	9.09574	27.8995	0.0256421	0.996431	0.300254	0	0	0	0	0	0	0	0	0	0	0
327	10r2s05	P. dominula	F	Cave	2022-04-07	45.4655	9.09574	27.8995	0.0256421	0.996431	0.300254	3	4.83906	0	4.61833	0	0	0	0	4.62964	0	0
328	10r2s06	P. dominula	F	Cave	2022-04-07	45.4655	9.09574	27.8995	0.0256421	0.996431	0.300254	3	4.94088	0	3.63886	0	0	3.76385	0	0	0	0
329	10r2s07	P. dominula	F	Cave	2022-04-07	45.4655	9.09574	27.8995	0.0256421	0.996431	0.300254	5	5.14903	2.94218	3.74697	0	0	1.36836	0	0	2.07444	0
330	10r2s08	P. dominula	F	Cave	2022-04-07	45.4655	9.09574	27.8995	0.0256421	0.996431	0.300254	4	5.44038	1.93264	0	0	0	0	2.2052	0	0	4.09402
331	10r2s09	P. dominula	F	Cave	2022-04-07	45.4655	9.09574	27.8995	0.0256421	0.996431	0.300254	3	5.49682	0	3.20811	0	0	1.82841	0	0	0	0
332	10r2s10	P. dominula	F	Cave	2022-04-07	45.4655	9.09574	27.8995	0.0256421	0.996431	0.300254	3	6.93628	0	3.35166	0	0	0.785025	0	0	0	0
333	10r2s11	P. dominula	F	Cave	2022-04-07	45.4655	9.09574	27.8995	0.0256421	0.996431	0.300254	2	7.77878	0	0	0	0	0.487553	0	0	0	0
302	11r4s01	P. dominula	F	Forlanini	2022-04-15	45.4639	9.26518	28.5769	0.0139829	0.173846	0.069611	5	5.4666	2.4988	4.13928	0	0	2.98148	0	0	0	1.36316
303	11r4s03	P. dominula	F	Forlanini	2022-05-23	45.4639	9.26518	28.5769	0.0139829	0.173846	0.069611	3	6.48815	3.08306	3.62023	0	0	0	0	0	0	0
304	11r4s04	P. dominula	F	Forlanini	2022-05-23	45.4639	9.26518	28.5769	0.0139829	0.173846	0.069611	2	5.39168	2.29869	0	0	0	0	0	0	0	0
305	11r4s06	P. dominula	F	Forlanini	2022-05-23	45.4639	9.26518	28.5769	0.0139829	0.173846	0.069611	2	5.05405	0	0	0	0	0	0	0	0	3.96577
306	11r4s07	P. dominula	F	Forlanini	2022-05-23	45.4639	9.26518	28.5769	0.0139829	0.173846	0.069611	3	4.63986	0	4.40367	0	0	0	0	0	0	3.0871
307	11r4s08	P. dominula	F	Forlanini	2022-05-23	45.4639	9.26518	28.5769	0.0139829	0.173846	0.069611	2	4.76946	0	4.72007	0	0	0	0	0	0	0
308	12r2s12	P. dominula	F	Messa	2022-04-13	45.5862	9.29002	27.2857	0.0355779	0.13519	0.0550685	3	4.57504	2.36276	3.31402	0	0	0	0	0	0	0
309	12r3s01	P. dominula	F	Messa	2022-05-16	45.5862	9.29002	27.2857	0.0355779	0.13519	0.0550685	3	5.19146	2.30726	0	0	0	0	0	0	0	4.11263
310	12r3s02	P. dominula	F	Messa	2022-05-16	45.5862	9.29002	27.2857	0.0355779	0.13519	0.0550685	2	4.93817	0	0	0	0	0	0	0	0	3.65807
311	12r3s03	P. dominula	F	Messa	2022-05-16	45.5862	9.29002	27.2857	0.0355779	0.13519	0.0550685	4	5.19069	2.40824	0	0	0	0	3.01464	0	0	4.82736
312	12r3s04	P. dominula	F	Messa	2022-05-16	45.5862	9.29002	27.2857	0.0355779	0.13519	0.0550685	3	4.85674	0	0	0	0	1.7019	0	0	0	2.75426
313	12r3s05	P. dominula	F	Messa	2022-05-16	45.5862	9.29002	27.2857	0.0355779	0.13519	0.0550685	3	5.51354	0	0	0	0	1.14011	0	0	0	1.6499
314	12r3s06	P. dominula	F	Messa	2022-05-16	45.5862	9.29002	27.2857	0.0355779	0.13519	0.0550685	2	5.95766	0	0	0	0	0	0	0	0	2.85495
315	12r3s07	P. dominula	F	Messa	2022-05-16	45.5862	9.29002	27.2857	0.0355779	0.13519	0.0550685	3	5.31921	0	3.79929	0	0	0	0	0	0	2.06018
316	12r3s08	P. dominula	F	Messa	2022-05-16	45.5862	9.29002	27.2857	0.0355779	0.13519	0.0550685	2	9.53897	0	0	0	0	0	0	0	0	1.31858
317	12r3s09	P. dominula	F	Messa	2022-05-16	45.5862	9.29002	27.2857	0.0355779	0.13519	0.0550685	4	6.15561	2.81935	3.31132	0	0	0	0	0	0	1.69293
318	12r3s10	P. dominula	F	Messa	2022-05-16	45.5862	9.29002	27.2857	0.0355779	0.13519	0.0550685	3	5.79192	0	3.22944	0	0	0	0	0	0	1.85104
319	12r3s11	P. dominula	F	Messa	2022-05-16	45.5862	9.29002	27.2857	0.0355779	0.13519	0.0550685	4	5.4254	0	6.19469	0	0	1.59218	0	0	0	3.96019
320	12r3s12	P. dominula	F	Messa	2022-05-16	45.5862	9.29002	27.2857	0.0355779	0.13519	0.0550685	4	0	2.94442	3.48148	0	0	0.829645	0	0	0	5.92266
321	12r3s13	P. dominula	F	Messa	2022-05-16	45.5862	9.29002	27.2857	0.0355779	0.13519	0.0550685	0	0	0	0	0	0	0	0	0	0	0
322	12r3s14	P. dominula	F	Messa	2022-05-16	45.5862	9.29002	27.2857	0.0355779	0.13519	0.0550685	1	4.8993	0	0	0	0	0	0	0	0	0
340	17r3s11	P. dominula	F	Desio	2022-05-22	45.6282	9.20045	28.0022	0.0268873	0.79969	0.255198	3	5.20787	1.91411	2.92045	0	0	0	0	0	0	0
341	17r3s12	P. dominula	F	Desio	2022-05-22	45.6282	9.20045	28.0022	0.0268873	0.79969	0.255198	5	5.17312	2.94293	3.80024	0	0	0	2.72	0	0	1.06966
342	17r3s13	P. dominula	F	Desio	2022-05-22	45.6282	9.20045	28.0022	0.0268873	0.79969	0.255198	4	5.31869	1.65824	0	0	0	0	1.75816	0	0	3.62444
343	17r3s14	P. dominula	F	Desio	2022-05-22	45.6282	9.20045	28.0022	0.0268873	0.79969	0.255198	5	9.58721	2.66827	6.42055	0	0	0	0	3.80618	0	2.70778
344	17r3s15	P. dominula	F	Desio	2022-05-22	45.6282	9.20045	28.0022	0.0268873	0.79969	0.255198	4	5.90803	2.30417	3.76766	0	0	0	0	0	0	1.93013
345	17r3s16	P. dominula	F	Desio	2022-05-22	45.6282	9.20045	28.0022	0.0268873	0.79969	0.255198	5	6.00524	2.0473	3.24917	0	0	1.13175	0	0	0	2.4988
346	17r3s17	P. dominula	F	Desio	2022-05-22	45.6282	9.20045	28.0022	0.0268873	0.79969	0.255198	2	5.31236	2.30904	0	0	0	0	0	0	0	0
347	17r3s19	P. dominula	F	Desio	2022-05-22	45.6282	9.20045	28.0022	0.0268873	0.79969	0.255198	3	5.22827	3.18547	0	0	0	1.74914	0	0	0	0
348	17r3s20	P. dominula	F	Desio	2022-05-22	45.6282	9.20045	28.0022	0.0268873	0.79969	0.255198	4	5.0021	1.64215	3.26255	0	0	0	2.11251	0	0	0
334	20r1s01	P. dominula	F	Lambro	2022-04-19	45.4933	9.24219	28.8421	0.0182396	0.752311	0.243611	2	6.54282	0	0	0	0	0	0	0	0	3.61567
335	20r1s02	P. dominula	F	Lambro	2022-04-19	45.4933	9.24219	28.8421	0.0182396	0.752311	0.243611	5	5.52264	2.7774	0	0	0	1.45002	2.23434	0	0	2.39622
336	20r1s04	P. dominula	F	Lambro	2022-04-19	45.4933	9.24219	28.8421	0.0182396	0.752311	0.243611	3	6.37707	0	0	0	0	2.23714	0	0	0	2.60516
337	20r1s08	P. dominula	F	Lambro	2022-04-19	45.4933	9.24219	28.8421	0.0182396	0.752311	0.243611	4	5.65177	1.94036	0	0	0	1.17791	0	0	0	1.56984
338	20r1s15	P. dominula	F	Lambro	2022-04-19	45.4933	9.24219	28.8421	0.0182396	0.752311	0.243611	3	9.85745	5.55785	3.08377	0	0	0	0	0	0	0
339	20r1s16	P. dominula	F	Lambro	2022-04-19	45.4933	9.24219	28.8421	0.0182396	0.752311	0.243611	2	7.0747	0	4.08445	0	0	0	0	0	0	0
349	21r1s05	P. dominula	F	Tradate	2022-05-20	45.712	8.91976	25.11	0.00742382	10.5764	1.06357	2	5.02092	2.00784	0	0	0	0	0	0	0	0
350	21r1s06	P. dominula	F	Tradate	2022-05-20	45.712	8.91976	25.11	0.00742382	10.5764	1.06357	2	4.61653	0	0	0	0	0	0	0	0	5.11668
351	21r1s08	P. dominula	F	Tradate	2022-05-20	45.712	8.91976	25.11	0.00742382	10.5764	1.06357	2	6.9335	1.88629	0	0	0	0	0	0	0	0
352	21r1s11	P. dominula	F	Tradate	2022-05-20	45.712	8.91976	25.11	0.00742382	10.5764	1.06357	4	5.39018	2.01185	0	0	4.71973	0	0	0	2.98227	0
353	21r1s12	P. dominula	F	Tradate	2022-05-20	45.712	8.91976	25.11	0.00742382	10.5764	1.06357	2	4.61888	3.83935	0	0	0	0	0	0	0	0

## Sheet: Presence
ID_Lab	Sample_ID	Species	Sex	Site	Sampling_date	Lat	Long	Temp	ED	GI	Log_GI	N_pathogens	DWV	ABPV	CBPV	KBV	BQCV	SBV	N_ceranae	L_passim	C_bombi	A_bombi
490	01r1s01	A. plumipes	M	Basiglio	2022-03-28	45.3543	9.15117	26.8437	0.0407069	2.06703	0.486719	2	0	1	0	0	0	0	1	0	0	0
491	01r1s03	A. plumipes	M	Basiglio	2022-03-28	45.3543	9.15117	26.8437	0.0407069	2.06703	0.486719	3	0	1	1	0	0	0	1	0	0	0
492	01r1s05	A. plumipes	M	Basiglio	2022-03-28	45.3543	9.15117	26.8437	0.0407069	2.06703	0.486719	4	0	1	0	0	0	1	1	0	0	1
493	01r1s06	A. plumipes	M	Basiglio	2022-03-28	45.3543	9.15117	26.8437	0.0407069	2.06703	0.486719	5	1	1	0	0	0	0	1	0	1	1
494	01r1s07	A. plumipes	M	Basiglio	2022-03-28	45.3543	9.15117	26.8437	0.0407069	2.06703	0.486719	3	0	1	0	0	0	0	1	0	0	1
495	01r1s08	A. plumipes	M	Basiglio	2022-03-28	45.3543	9.15117	26.8437	0.0407069	2.06703	0.486719	3	0	1	0	0	0	0	1	0	0	1
496	01r1s09	A. plumipes	M	Basiglio	2022-03-28	45.3543	9.15117	26.8437	0.0407069	2.06703	0.486719	3	0	1	0	0	0	0	1	0	0	1
497	01r1s11	A. plumipes	M	Basiglio	2022-03-28	45.3543	9.15117	26.8437	0.0407069	2.06703	0.486719	3	1	0	0	0	0	0	1	0	0	1
498	01r1s12	A. plumipes	M	Basiglio	2022-03-28	45.3543	9.15117	26.8437	0.0407069	2.06703	0.486719	3	1	1	0	0	0	0	1	0	0	0
499	01r1s13	A. plumipes	M	Basiglio	2022-03-28	45.3543	9.15117	26.8437	0.0407069	2.06703	0.486719	2	1	0	0	0	0	0	1	0	0	0
500	01r1s15	A. plumipes	M	Basiglio	2022-03-28	45.3543	9.15117	26.8437	0.0407069	2.06703	0.486719	2	0	0	0	0	0	0	1	0	0	1
501	01r1s16	A. plumipes	M	Basiglio	2022-03-28	45.3543	9.15117	26.8437	0.0407069	2.06703	0.486719	1	0	0	0	0	0	0	1	0	0	0
502	01r1s17	A. plumipes	M	Basiglio	2022-03-28	45.3543	9.15117	26.8437	0.0407069	2.06703	0.486719	0	0	0	0	0	0	0	0	0	0	0
503	01r1s18	A. plumipes	M	Basiglio	2022-03-28	45.3543	9.15117	26.8437	0.0407069	2.06703	0.486719	3	1	1	0	0	0	0	1	0	0	0
504	01r1s19	A. plumipes	M	Basiglio	2022-03-28	45.3543	9.15117	26.8437	0.0407069	2.06703	0.486719	1	1	0	0	0	0	0	0	0	0	0
505	01r1s20	A. plumipes	M	Basiglio	2022-03-28	45.3543	9.15117	26.8437	0.0407069	2.06703	0.486719	1	1	0	0	0	0	0	0	0	0	0
506	01r1s21	A. plumipes	M	Basiglio	2022-03-28	45.3543	9.15117	26.8437	0.0407069	2.06703	0.486719	4	1	1	0	0	0	0	1	0	0	1
459	04r2s38	A. plumipes	M	Alberi	2022-04-11	45.4846	9.19252	29.3063	0.0349888	0.110041	0.045339	2	0	0	1	0	0	0	1	0	0	0
460	04r2s39	A. plumipes	M	Alberi	2022-04-11	45.4846	9.19252	29.3063	0.0349888	0.110041	0.045339	3	0	1	0	0	0	0	1	0	0	1
461	04r2s40	A. plumipes	M	Alberi	2022-04-11	45.4846	9.19252	29.3063	0.0349888	0.110041	0.045339	3	0	1	1	0	0	0	1	0	0	0
462	04r2s41	A. plumipes	M	Alberi	2022-04-11	45.4846	9.19252	29.3063	0.0349888	0.110041	0.045339	3	1	0	1	0	0	0	1	0	0	0
463	04r2s42	A. plumipes	M	Alberi	2022-04-11	45.4846	9.19252	29.3063	0.0349888	0.110041	0.045339	5	1	1	1	0	0	1	1	0	0	0
464	04r2s44	A. plumipes	M	Alberi	2022-04-11	45.4846	9.19252	29.3063	0.0349888	0.110041	0.045339	6	1	1	1	0	1	0	1	1	0	0
465	04r2s45	A. plumipes	M	Alberi	2022-04-11	45.4846	9.19252	29.3063	0.0349888	0.110041	0.045339	4	1	1	1	0	0	0	1	0	0	0
466	04r2s46	A. plumipes	M	Alberi	2022-04-11	45.4846	9.19252	29.3063	0.0349888	0.110041	0.045339	4	1	1	1	0	0	0	1	0	0	0
467	04r2s47	A. plumipes	M	Alberi	2022-04-11	45.4846	9.19252	29.3063	0.0349888	0.110041	0.045339	4	0	1	1	0	1	0	1	0	0	0
468	04r2s48	A. plumipes	M	Alberi	2022-04-11	45.4846	9.19252	29.3063	0.0349888	0.110041	0.045339	4	1	1	1	0	0	0	1	0	0	0
469	04r2s49	A. plumipes	M	Alberi	2022-04-11	45.4846	9.19252	29.3063	0.0349888	0.110041	0.045339	4	0	1	1	0	1	0	1	0	0	0
470	04r2s50	A. plumipes	M	Alberi	2022-04-11	45.4846	9.19252	29.3063	0.0349888	0.110041	0.045339	3	1	0	1	0	0	0	1	0	0	0
471	04r2s51	A. plumipes	M	Alberi	2022-04-11	45.4846	9.19252	29.3063	0.0349888	0.110041	0.045339	4	1	1	1	0	0	0	1	0	0	0
472	04r2s52	A. plumipes	M	Alberi	2022-04-11	45.4846	9.19252	29.3063	0.0349888	0.110041	0.045339	3	0	1	1	0	0	0	1	0	0	0
473	04r2s54	A. plumipes	M	Alberi	2022-04-11	45.4846	9.19252	29.3063	0.0349888	0.110041	0.045339	5	1	1	1	0	0	1	0	0	0	1
474	04r2s55	A. plumipes	M	Alberi	2022-04-11	45.4846	9.19252	29.3063	0.0349888	0.110041	0.045339	5	1	1	1	0	0	0	1	0	0	1
475	04r2s56	A. plumipes	M	Alberi	2022-04-11	45.4846	9.19252	29.3063	0.0349888	0.110041	0.045339	2	0	1	0	0	0	0	0	0	0	1
476	04r2s57	A. plumipes	M	Alberi	2022-04-11	45.4846	9.19252	29.3063	0.0349888	0.110041	0.045339	3	0	1	1	0	0	0	1	0	0	0
477	04r2s58	A. plumipes	M	Alberi	2022-04-11	45.4846	9.19252	29.3063	0.0349888	0.110041	0.045339	3	0	1	1	0	0	0	1	0	0	0
478	04r2s59	A. plumipes	M	Alberi	2022-04-11	45.4846	9.19252	29.3063	0.0349888	0.110041	0.045339	4	1	1	1	0	0	0	1	0	0	0
479	04r2s61	A. plumipes	M	Alberi	2022-04-11	45.4846	9.19252	29.3063	0.0349888	0.110041	0.045339	4	0	1	1	0	0	0	1	0	0	1
480	04r2s62	A. plumipes	M	Alberi	2022-04-11	45.4846	9.19252	29.3063	0.0349888	0.110041	0.045339	4	1	1	1	0	0	0	1	0	0	0
481	04r2s63	A. plumipes	M	Alberi	2022-04-11	45.4846	9.19252	29.3063	0.0349888	0.110041	0.045339	3	0	1	1	0	0	0	0	0	0	1
482	04r2s65	A. plumipes	M	Alberi	2022-04-11	45.4846	9.19252	29.3063	0.0349888	0.110041	0.045339	2	0	1	0	0	0	0	0	0	0	1
483	04r2s66	A. plumipes	M	Alberi	2022-04-11	45.4846	9.19252	29.3063	0.0349888	0.110041	0.045339	5	1	1	1	0	0	0	1	0	0	1
484	04r2s67	A. plumipes	M	Alberi	2022-04-11	45.4846	9.19252	29.3063	0.0349888	0.110041	0.045339	5	1	1	1	0	0	0	1	0	0	1
485	04r2s68	A. plumipes	M	Alberi	2022-04-11	45.4846	9.19252	29.3063	0.0349888	0.110041	0.045339	4	0	1	1	0	0	0	1	0	0	1
486	04r2s69	A. plumipes	M	Alberi	2022-04-11	45.4846	9.19252	29.3063	0.0349888	0.110041	0.045339	3	1	1	0	0	0	0	1	0	0	0
487	04r2s70	A. plumipes	M	Alberi	2022-04-11	45.4846	9.19252	29.3063	0.0349888	0.110041	0.045339	4	0	1	1	0	0	0	1	0	0	1
488	04r2s71	A. plumipes	M	Alberi	2022-04-11	45.4846	9.19252	29.3063	0.0349888	0.110041	0.045339	4	1	0	1	0	0	0	1	0	0	1
489	04r2s72	A. plumipes	M	Alberi	2022-04-11	45.4846	9.19252	29.3063	0.0349888	0.110041	0.045339	5	1	1	1	0	0	0	1	0	0	1
447	06r3s01	A. plumipes	M	Groane	2022-04-13	45.5571	9.09994	26.9485	0.0259248	3.07571	0.610203	5	1	1	1	0	0	0	1	0	0	1
448	06r3s02	A. plumipes	M	Groane	2022-04-13	45.5571	9.09994	26.9485	0.0259248	3.07571	0.610203	4	1	1	1	0	0	0	1	0	0	0
449	06r3s03	A. plumipes	M	Groane	2022-04-13	45.5571	9.09994	26.9485	0.0259248	3.07571	0.610203	3	1	1	0	0	0	0	1	0	0	0
450	06r3s04	A. plumipes	M	Groane	2022-04-13	45.5571	9.09994	26.9485	0.0259248	3.07571	0.610203	4	1	1	1	0	0	0	1	0	0	0
451	06r3s05	A. plumipes	M	Groane	2022-04-13	45.5571	9.09994	26.9485	0.0259248	3.07571	0.610203	4	1	1	1	0	0	0	1	0	0	0
452	06r3s06	A. plumipes	M	Groane	2022-04-13	45.5571	9.09994	26.9485	0.0259248	3.07571	0.610203	5	1	1	1	0	0	0	1	0	0	1
453	06r3s07	A. plumipes	M	Groane	2022-04-13	45.5571	9.09994	26.9485	0.0259248	3.07571	0.610203	4	1	1	0	0	0	0	1	0	0	1
395	07r3s01	A. plumipes	M	Azzurro	2022-04-15	45.5226	9.34148	27.8764	0.0292519	0.168513	0.0676337	2	1	1	0	0	0	0	0	0	0	0
396	07r3s02	A. plumipes	M	Azzurro	2022-04-15	45.5226	9.34148	27.8764	0.0292519	0.168513	0.0676337	3	1	1	1	0	0	0	0	0	0	0
397	07r3s03	A. plumipes	M	Azzurro	2022-04-15	45.5226	9.34148	27.8764	0.0292519	0.168513	0.0676337	5	1	1	1	0	0	0	1	0	0	1
398	07r3s04	A. plumipes	M	Azzurro	2022-04-15	45.5226	9.34148	27.8764	0.0292519	0.168513	0.0676337	3	1	1	1	0	0	0	0	0	0	0
399	07r3s05	A. plumipes	M	Azzurro	2022-04-15	45.5226	9.34148	27.8764	0.0292519	0.168513	0.0676337	5	1	1	0	0	0	0	1	1	0	1
400	07r3s06	A. plumipes	M	Azzurro	2022-04-15	45.5226	9.34148	27.8764	0.0292519	0.168513	0.0676337	3	1	0	0	0	0	0	1	0	0	1
401	07r3s07	A. plumipes	M	Azzurro	2022-04-15	45.5226	9.34148	27.8764	0.0292519	0.168513	0.0676337	3	1	1	1	0	0	0	0	0	0	0
402	07r3s08	A. plumipes	M	Azzurro	2022-04-15	45.5226	9.34148	27.8764	0.0292519	0.168513	0.0676337	4	1	1	0	0	0	0	1	0	1	0
403	07r3s09	A. plumipes	M	Azzurro	2022-04-15	45.5226	9.34148	27.8764	0.0292519	0.168513	0.0676337	3	1	1	0	0	0	0	0	0	0	1
404	07r3s10	A. plumipes	M	Azzurro	2022-04-15	45.5226	9.34148	27.8764	0.0292519	0.168513	0.0676337	4	1	1	1	0	0	0	0	0	0	1
405	07r3s11	A. plumipes	M	Azzurro	2022-04-15	45.5226	9.34148	27.8764	0.0292519	0.168513	0.0676337	3	1	1	0	0	0	0	0	1	0	0
406	07r3s12	A. plumipes	M	Azzurro	2022-04-15	45.5226	9.34148	27.8764	0.0292519	0.168513	0.0676337	2	1	0	0	0	0	0	1	0	0	0
454	13r2s33	A. plumipes	M	Segantini	2022-05-11	45.4465	9.17073	28.8031	0.0393716	0.194924	0.0773401	5	1	1	1	0	0	0	1	0	0	1
455	13r3s31	A. plumipes	M	Segantini	2022-05-11	45.4465	9.17073	28.8031	0.0393716	0.194924	0.0773401	4	1	1	1	0	0	0	1	0	0	0
456	13r3s32	A. plumipes	M	Segantini	2022-05-11	45.4465	9.17073	28.8031	0.0393716	0.194924	0.0773401	4	1	1	1	0	0	0	1	0	0	0
457	13r3s34	A. plumipes	M	Segantini	2022-05-11	45.4465	9.17073	28.8031	0.0393716	0.194924	0.0773401	2	0	1	0	0	0	0	1	0	0	0
458	13r3s35	A. plumipes	M	Segantini	2022-05-11	45.4465	9.17073	28.8031	0.0393716	0.194924	0.0773401	3	1	0	0	0	0	0	1	0	0	1
407	14r2s01	A. plumipes	M	Sempione	2022-04-19	45.4732	9.1777	28.2682	0.0146103	0.101303	0.0419066	4	1	1	0	0	0	0	1	0	0	1
408	14r2s02	A. plumipes	M	Sempione	2022-04-19	45.4732	9.1777	28.2682	0.0146103	0.101303	0.0419066	3	1	1	0	0	0	0	0	0	0	1
409	14r2s03	A. plumipes	M	Sempione	2022-04-19	45.4732	9.1777	28.2682	0.0146103	0.101303	0.0419066	3	1	0	0	0	0	0	1	0	0	1
410	14r2s04	A. plumipes	M	Sempione	2022-04-19	45.4732	9.1777	28.2682	0.0146103	0.101303	0.0419066	4	1	1	1	0	0	0	1	0	0	0
411	14r2s05	A. plumipes	M	Sempione	2022-04-19	45.4732	9.1777	28.2682	0.0146103	0.101303	0.0419066	5	1	1	1	0	0	0	1	1	0	0
412	14r2s06	A. plumipes	M	Sempione	2022-04-19	45.4732	9.1777	28.2682	0.0146103	0.101303	0.0419066	2	1	0	0	0	0	0	1	0	0	0
413	14r2s07	A. plumipes	M	Sempione	2022-04-19	45.4732	9.1777	28.2682	0.0146103	0.101303	0.0419066	3	0	1	1	0	0	0	1	0	0	0
414	14r2s08	A. plumipes	M	Sempione	2022-04-19	45.4732	9.1777	28.2682	0.0146103	0.101303	0.0419066	3	1	1	0	0	0	0	1	0	0	0
415	14r2s09	A. plumipes	M	Sempione	2022-04-19	45.4732	9.1777	28.2682	0.0146103	0.101303	0.0419066	3	1	1	1	0	0	0	0	0	0	0
416	14r2s10	A. plumipes	M	Sempione	2022-04-19	45.4732	9.1777	28.2682	0.0146103	0.101303	0.0419066	3	1	1	1	0	0	0	0	0	0	0
417	14r2s11	A. plumipes	M	Sempione	2022-04-19	45.4732	9.1777	28.2682	0.0146103	0.101303	0.0419066	2	1	1	0	0	0	0	0	0	0	0
418	14r2s12	A. plumipes	M	Sempione	2022-04-19	45.4732	9.1777	28.2682	0.0146103	0.101303	0.0419066	3	1	1	0	0	0	0	1	0	0	0
419	14r2s13	A. plumipes	M	Sempione	2022-04-19	45.4732	9.1777	28.2682	0.0146103	0.101303	0.0419066	1	0	1	0	0	0	0	0	0	0	0
420	14r2s14	A. plumipes	M	Sempione	2022-04-19	45.4732	9.1777	28.2682	0.0146103	0.101303	0.0419066	2	0	1	0	0	0	0	1	0	0	0
421	14r2s15	A. plumipes	M	Sempione	2022-04-19	45.4732	9.1777	28.2682	0.0146103	0.101303	0.0419066	3	1	1	0	0	0	0	1	0	0	0
422	14r2s16	A. plumipes	M	Sempione	2022-04-19	45.4732	9.1777	28.2682	0.0146103	0.101303	0.0419066	3	1	1	0	0	0	0	1	0	0	0
423	14r2s25	A. plumipes	M	Sempione	2022-04-19	45.4732	9.1777	28.2682	0.0146103	0.101303	0.0419066	4	1	1	0	0	0	0	1	1	0	0
424	15r1s02	A. plumipes	M	Campus	2022-03-07	45.4752	9.23479	29.0103	0.0341095	0.0170004	0.00732113	4	1	1	0	0	0	0	1	0	1	0
425	15r1s03	A. plumipes	M	Campus	2022-03-07	45.4752	9.23479	29.0103	0.0341095	0.0170004	0.00732113	4	1	1	1	0	0	0	0	0	0	1
426	15r1s05	A. plumipes	M	Campus	2022-03-07	45.4752	9.23479	29.0103	0.0341095	0.0170004	0.00732113	3	1	1	0	0	0	0	1	0	0	0
427	15r1s07	A. plumipes	M	Campus	2022-03-07	45.4752	9.23479	29.0103	0.0341095	0.0170004	0.00732113	3	1	1	0	0	0	0	1	0	0	0
428	15r1s09	A. plumipes	M	Campus	2022-03-07	45.4752	9.23479	29.0103	0.0341095	0.0170004	0.00732113	3	1	1	0	0	0	0	1	0	0	0
429	17r2s01	A. plumipes	M	Desio	2022-04-16	45.6282	9.20045	28.0022	0.0268873	0.79969	0.255198	4	1	1	1	0	0	0	1	0	0	0
430	17r2s02	A. plumipes	M	Desio	2022-04-16	45.6282	9.20045	28.0022	0.0268873	0.79969	0.255198	3	1	1	0	0	0	0	1	0	0	0
431	17r2s03	A. plumipes	M	Desio	2022-04-16	45.6282	9.20045	28.0022	0.0268873	0.79969	0.255198	3	1	1	1	0	0	0	0	0	0	0
432	17r2s04	A. plumipes	M	Desio	2022-04-16	45.6282	9.20045	28.0022	0.0268873	0.79969	0.255198	5	1	1	0	0	1	0	1	0	0	1
433	17r2s05	A. plumipes	M	Desio	2022-04-16	45.6282	9.20045	28.0022	0.0268873	0.79969	0.255198	5	1	1	1	0	0	0	1	0	1	0
434	20r1s19	A. plumipes	M	Lambro	2022-04-19	45.4933	9.24219	28.8421	0.0182396	0.752311	0.243611	4	1	1	1	0	0	0	1	0	0	0
435	20r1s20	A. plumipes	M	Lambro	2022-04-19	45.4933	9.24219	28.8421	0.0182396	0.752311	0.243611	4	1	1	0	0	0	0	1	0	0	1
436	20r1s21	A. plumipes	M	Lambro	2022-04-19	45.4933	9.24219	28.8421	0.0182396	0.752311	0.243611	5	1	1	1	0	0	1	1	0	0	0
437	20r1s22	A. plumipes	M	Lambro	2022-04-19	45.4933	9.24219	28.8421	0.0182396	0.752311	0.243611	3	1	1	1	0	0	0	0	0	0	0
438	20r1s23	A. plumipes	M	Lambro	2022-04-19	45.4933	9.24219	28.8421	0.0182396	0.752311	0.243611	3	1	1	0	0	0	0	1	0	0	0
439	20r1s24	A. plumipes	M	Lambro	2022-04-19	45.4933	9.24219	28.8421	0.0182396	0.752311	0.243611	3	1	1	0	0	0	0	1	0	0	0
440	20r1s25	A. plumipes	M	Lambro	2022-04-19	45.4933	9.24219	28.8421	0.0182396	0.752311	0.243611	3	1	1	0	0	0	0	1	0	0	0
441	20r1s26	A. plumipes	M	Lambro	2022-04-19	45.4933	9.24219	28.8421	0.0182396	0.752311	0.243611	4	1	1	1	0	0	0	1	0	0	0
442	20r1s27	A. plumipes	M	Lambro	2022-04-19	45.4933	9.24219	28.8421	0.0182396	0.752311	0.243611	4	1	1	1	0	0	0	1	0	0	0
443	20r1s28	A. plumipes	M	Lambro	2022-04-19	45.4933	9.24219	28.8421	0.0182396	0.752311	0.243611	4	1	1	1	1	0	0	0	0	0	0
444	20r1s29	A. plumipes	M	Lambro	2022-04-19	45.4933	9.24219	28.8421	0.0182396	0.752311	0.243611	3	1	1	0	0	0	0	1	0	0	0
445	20r1s30	A. plumipes	M	Lambro	2022-04-19	45.4933	9.24219	28.8421	0.0182396	0.752311	0.243611	5	1	1	1	0	0	0	1	0	0	1
446	20r1s31	A. plumipes	M	Lambro	2022-04-19	45.4933	9.24219	28.8421	0.0182396	0.752311	0.243611	3	1	1	0	0	0	0	1	0	0	0
1	03r2s01	H. scabiosae	F	Bernate	2022-06-24	45.4623	8.80523	24.2465	0.00677445	44.7975	1.66084	1	0	0	0	0	0	0	1	0	0	0
2	03r2s02	H. scabiosae	F	Bernate	2022-06-24	45.4623	8.80523	24.2465	0.00677445	44.7975	1.66084	1	0	0	1	0	0	0	0	0	0	0
3	03r2s03	H. scabiosae	F	Bernate	2022-06-24	45.4623	8.80523	24.2465	0.00677445	44.7975	1.66084	4	1	1	1	0	0	0	1	0	0	0
4	03r2s04	H. scabiosae	F	Bernate	2022-06-24	45.4623	8.80523	24.2465	0.00677445	44.7975	1.66084	2	0	0	0	0	0	0	1	0	1	0
5	03r2s05	H. scabiosae	F	Bernate	2022-06-24	45.4623	8.80523	24.2465	0.00677445	44.7975	1.66084	3	1	0	0	1	0	0	1	0	0	0
6	03r2s06	H. scabiosae	F	Bernate	2022-06-24	45.4623	8.80523	24.2465	0.00677445	44.7975	1.66084	2	1	1	0	0	0	0	0	0	0	0
7	03r2s07	H. scabiosae	F	Bernate	2022-06-24	45.4623	8.80523	24.2465	0.00677445	44.7975	1.66084	0	0	0	0	0	0	0	0	0	0	0
8	03r2s08	H. scabiosae	F	Bernate	2022-06-24	45.4623	8.80523	24.2465	0.00677445	44.7975	1.66084	1	0	0	0	0	0	1	0	0	0	0
95	04r4s09	H. scabiosae	F	Alberi	2022-05-17	45.4846	9.19252	29.3063	0.0349888	0.110041	0.045339	3	1	1	0	0	0	0	1	0	0	0
96	04r4s10	H. scabiosae	F	Alberi	2022-05-17	45.4846	9.19252	29.3063	0.0349888	0.110041	0.045339	3	1	0	0	0	0	0	1	0	0	1
97	04r4s11	H. scabiosae	F	Alberi	2022-05-17	45.4846	9.19252	29.3063	0.0349888	0.110041	0.045339	3	1	0	1	0	0	0	1	0	0	0
98	04r4s12	H. scabiosae	F	Alberi	2022-05-17	45.4846	9.19252	29.3063	0.0349888	0.110041	0.045339	3	1	0	0	0	0	0	1	0	0	1
99	04r5s01	H. scabiosae	F	Alberi	2022-05-30	45.4846	9.19252	29.3063	0.0349888	0.110041	0.045339	2	1	1	0	0	0	0	0	0	0	0
100	04r5s02	H. scabiosae	F	Alberi	2022-05-30	45.4846	9.19252	29.3063	0.0349888	0.110041	0.045339	3	1	1	0	0	0	0	1	0	0	0
101	04r5s03	H. scabiosae	F	Alberi	2022-05-30	45.4846	9.19252	29.3063	0.0349888	0.110041	0.045339	3	1	1	0	0	0	0	1	0	0	0
102	04r5s04	H. scabiosae	F	Alberi	2022-05-30	45.4846	9.19252	29.3063	0.0349888	0.110041	0.045339	4	1	1	0	0	0	1	1	0	0	0
103	04r5s05	H. scabiosae	F	Alberi	2022-05-30	45.4846	9.19252	29.3063	0.0349888	0.110041	0.045339	4	1	1	0	0	0	0	1	1	0	0
104	04r5s06	H. scabiosae	F	Alberi	2022-05-30	45.4846	9.19252	29.3063	0.0349888	0.110041	0.045339	3	1	1	0	0	0	0	1	0	0	0
19	07r4s01	H. scabiosae	F	Azzurro	2022-05-23	45.5226	9.34148	27.8764	0.0292519	0.168513	0.0676337	3	0	0	1	0	0	0	1	0	0	1
20	07r4s02	H. scabiosae	F	Azzurro	2022-05-23	45.5226	9.34148	27.8764	0.0292519	0.168513	0.0676337	4	0	0	1	0	0	1	1	1	0	0
21	07r4s03	H. scabiosae	F	Azzurro	2022-05-23	45.5226	9.34148	27.8764	0.0292519	0.168513	0.0676337	2	0	1	1	0	0	0	0	0	0	0
22	07r4s04	H. scabiosae	F	Azzurro	2022-05-23	45.5226	9.34148	27.8764	0.0292519	0.168513	0.0676337	4	0	1	1	0	0	0	1	0	0	1
23	07r4s05	H. scabiosae	F	Azzurro	2022-05-23	45.5226	9.34148	27.8764	0.0292519	0.168513	0.0676337	1	0	0	1	0	0	0	0	0	0	0
24	07r4s06	H. scabiosae	F	Azzurro	2022-05-23	45.5226	9.34148	27.8764	0.0292519	0.168513	0.0676337	3	0	1	1	0	0	0	1	0	0	0
25	07r4s07	H. scabiosae	F	Azzurro	2022-05-23	45.5226	9.34148	27.8764	0.0292519	0.168513	0.0676337	3	0	1	1	0	0	0	1	0	0	0
26	07r4s08	H. scabiosae	F	Azzurro	2022-05-23	45.5226	9.34148	27.8764	0.0292519	0.168513	0.0676337	2	0	0	1	0	0	0	1	0	0	0
27	07r4s09	H. scabiosae	F	Azzurro	2022-05-23	45.5226	9.34148	27.8764	0.0292519	0.168513	0.0676337	3	1	0	0	0	0	0	1	0	0	1
28	07r4s10	H. scabiosae	F	Azzurro	2022-05-23	45.5226	9.34148	27.8764	0.0292519	0.168513	0.0676337	1	0	0	0	0	0	0	1	0	0	0
29	07r4s11	H. scabiosae	F	Azzurro	2022-05-23	45.5226	9.34148	27.8764	0.0292519	0.168513	0.0676337	4	1	1	1	0	0	0	1	0	0	0
65	08r4s01	H. scabiosae	F	Cassinis	2022-06-20	45.4225	9.23773	27.9086	0.0193081	2.69534	0.567654	3	1	1	1	0	0	0	0	0	0	0
66	08r4s02	H. scabiosae	F	Cassinis	2022-06-20	45.4225	9.23773	27.9086	0.0193081	2.69534	0.567654	4	1	0	1	0	0	0	1	0	0	1
67	08r4s03	H. scabiosae	F	Cassinis	2022-06-20	45.4225	9.23773	27.9086	0.0193081	2.69534	0.567654	3	1	0	1	0	0	0	0	0	1	0
68	08r4s04	H. scabiosae	F	Cassinis	2022-06-20	45.4225	9.23773	27.9086	0.0193081	2.69534	0.567654	2	0	0	0	0	0	0	1	0	0	1
69	08r4s05	H. scabiosae	F	Cassinis	2022-06-20	45.4225	9.23773	27.9086	0.0193081	2.69534	0.567654	1	1	0	0	0	0	0	0	0	0	0
70	08r4s06	H. scabiosae	F	Cassinis	2022-06-20	45.4225	9.23773	27.9086	0.0193081	2.69534	0.567654	3	1	1	1	0	0	0	0	0	0	0
71	08r4s07	H. scabiosae	F	Cassinis	2022-06-20	45.4225	9.23773	27.9086	0.0193081	2.69534	0.567654	2	0	0	1	0	0	0	1	0	0	0
72	08r4s08	H. scabiosae	F	Cassinis	2022-06-20	45.4225	9.23773	27.9086	0.0193081	2.69534	0.567654	4	1	0	1	0	0	0	1	0	0	1
73	08r4s09	H. scabiosae	F	Cassinis	2022-06-20	45.4225	9.23773	27.9086	0.0193081	2.69534	0.567654	4	1	0	1	0	0	0	1	0	0	1
74	08r4s10	H. scabiosae	F	Cassinis	2022-06-20	45.4225	9.23773	27.9086	0.0193081	2.69534	0.567654	3	1	0	0	0	0	0	1	0	0	1
30	10r4s11	H. scabiosae	F	Cave	2022-05-31	45.4655	9.09574	27.8995	0.0256421	0.996431	0.300254	2	0	1	0	0	0	0	1	0	0	0
31	10r4s12	H. scabiosae	F	Cave	2022-05-31	45.4655	9.09574	27.8995	0.0256421	0.996431	0.300254	2	1	0	0	0	0	0	1	0	0	0
32	10r4s13	H. scabiosae	F	Cave	2022-05-31	45.4655	9.09574	27.8995	0.0256421	0.996431	0.300254	2	0	1	0	0	0	0	1	0	0	0
33	10r4s14	H. scabiosae	F	Cave	2022-05-31	45.4655	9.09574	27.8995	0.0256421	0.996431	0.300254	3	0	1	1	0	0	0	1	0	0	0
34	10r4s15	H. scabiosae	F	Cave	2022-05-31	45.4655	9.09574	27.8995	0.0256421	0.996431	0.300254	3	1	1	0	0	0	0	1	0	0	0
35	10r4s16	H. scabiosae	F	Cave	2022-05-31	45.4655	9.09574	27.8995	0.0256421	0.996431	0.300254	2	0	1	0	0	0	0	1	0	0	0
36	10r4s17	H. scabiosae	F	Cave	2022-05-31	45.4655	9.09574	27.8995	0.0256421	0.996431	0.300254	4	1	0	0	0	0	1	1	0	0	1
37	10r4s18	H. scabiosae	F	Cave	2022-05-31	45.4655	9.09574	27.8995	0.0256421	0.996431	0.300254	2	0	1	0	0	0	0	0	0	0	1
38	10r4s19	H. scabiosae	F	Cave	2022-05-31	45.4655	9.09574	27.8995	0.0256421	0.996431	0.300254	2	0	0	1	0	0	0	0	0	0	1
39	10r4s20	H. scabiosae	F	Cave	2022-05-31	45.4655	9.09574	27.8995	0.0256421	0.996431	0.300254	2	1	1	0	0	0	0	0	0	0	0
105	11r3s12	H. scabiosae	F	Forlanini	2022-05-02	45.4639	9.26518	28.5769	0.0139829	0.173846	0.069611	2	1	1	0	0	0	0	0	0	0	0
106	11r3s13	H. scabiosae	F	Forlanini	2022-05-02	45.4639	9.26518	28.5769	0.0139829	0.173846	0.069611	1	1	0	0	0	0	0	0	0	0	0
107	11r3s14	H. scabiosae	F	Forlanini	2022-05-02	45.4639	9.26518	28.5769	0.0139829	0.173846	0.069611	2	1	0	0	0	0	0	1	0	0	0
108	11r3s15	H. scabiosae	F	Forlanini	2022-05-02	45.4639	9.26518	28.5769	0.0139829	0.173846	0.069611	2	0	0	0	0	0	0	1	0	0	1
109	11r3s16	H. scabiosae	F	Forlanini	2022-05-02	45.4639	9.26518	28.5769	0.0139829	0.173846	0.069611	3	0	0	1	0	0	0	1	0	0	1
110	11r3s17	H. scabiosae	F	Forlanini	2022-05-02	45.4639	9.26518	28.5769	0.0139829	0.173846	0.069611	2	0	0	1	0	0	0	1	0	0	0
111	11r3s18	H. scabiosae	F	Forlanini	2022-05-02	45.4639	9.26518	28.5769	0.0139829	0.173846	0.069611	3	1	0	1	0	0	0	1	0	0	0
112	11r3s19	H. scabiosae	F	Forlanini	2022-05-02	45.4639	9.26518	28.5769	0.0139829	0.173846	0.069611	4	1	0	0	0	0	1	1	0	0	1
113	11r3s20	H. scabiosae	F	Forlanini	2022-05-02	45.4639	9.26518	28.5769	0.0139829	0.173846	0.069611	5	1	1	1	0	0	0	1	0	0	1
114	11r3s21	H. scabiosae	F	Forlanini	2022-05-02	45.4639	9.26518	28.5769	0.0139829	0.173846	0.069611	3	0	1	1	0	0	0	1	0	0	0
115	11r3s22	H. scabiosae	F	Forlanini	2022-05-02	45.4639	9.26518	28.5769	0.0139829	0.173846	0.069611	3	0	1	1	0	0	0	1	0	0	0
60	12r3s16	H. scabiosae	F	Messa	2022-05-16	45.5862	9.29002	27.2857	0.0355779	0.13519	0.0550685	3	1	0	0	0	0	0	1	0	0	1
61	12r3s17	H. scabiosae	F	Messa	2022-05-16	45.5862	9.29002	27.2857	0.0355779	0.13519	0.0550685	3	1	0	0	0	1	0	1	0	0	0
62	12r3s18	H. scabiosae	F	Messa	2022-05-16	45.5862	9.29002	27.2857	0.0355779	0.13519	0.0550685	3	1	1	0	0	0	0	1	0	0	0
63	12r3s19	H. scabiosae	F	Messa	2022-05-16	45.5862	9.29002	27.2857	0.0355779	0.13519	0.0550685	3	1	0	0	0	0	1	1	0	0	0
64	12r3s20	H. scabiosae	F	Messa	2022-05-16	45.5862	9.29002	27.2857	0.0355779	0.13519	0.0550685	3	0	1	0	0	0	1	1	0	0	0
116	13r3s21	H. scabiosae	F	Segantini	2022-05-11	45.4465	9.17073	28.8031	0.0393716	0.194924	0.0773401	4	1	1	1	0	0	0	1	0	0	0
117	13r3s22	H. scabiosae	F	Segantini	2022-05-11	45.4465	9.17073	28.8031	0.0393716	0.194924	0.0773401	5	1	1	1	0	0	0	1	0	0	1
118	13r3s23	H. scabiosae	F	Segantini	2022-05-11	45.4465	9.17073	28.8031	0.0393716	0.194924	0.0773401	3	0	0	1	0	0	0	1	0	0	1
119	13r4s01	H. scabiosae	F	Segantini	2022-05-30	45.4465	9.17073	28.8031	0.0393716	0.194924	0.0773401	5	1	1	1	0	0	0	1	0	0	1
120	13r4s02	H. scabiosae	F	Segantini	2022-05-30	45.4465	9.17073	28.8031	0.0393716	0.194924	0.0773401	3	0	1	1	0	0	0	1	0	0	0
121	13r4s03	H. scabiosae	F	Segantini	2022-05-30	45.4465	9.17073	28.8031	0.0393716	0.194924	0.0773401	4	1	1	1	0	0	0	1	0	0	0
122	13r4s04	H. scabiosae	F	Segantini	2022-05-30	45.4465	9.17073	28.8031	0.0393716	0.194924	0.0773401	3	0	1	1	0	0	0	1	0	0	0
123	13r4s05	H. scabiosae	F	Segantini	2022-05-30	45.4465	9.17073	28.8031	0.0393716	0.194924	0.0773401	3	0	1	1	0	0	1	0	0	0	0
124	13r4s06	H. scabiosae	F	Segantini	2022-05-30	45.4465	9.17073	28.8031	0.0393716	0.194924	0.0773401	4	1	1	1	0	0	0	1	0	0	0
125	13r4s07	H. scabiosae	F	Segantini	2022-05-30	45.4465	9.17073	28.8031	0.0393716	0.194924	0.0773401	4	1	1	1	0	0	0	1	0	0	0
126	13r4s08	H. scabiosae	F	Segantini	2022-05-30	45.4465	9.17073	28.8031	0.0393716	0.194924	0.0773401	3	1	1	0	0	0	0	1	0	0	0
127	13r4s09	H. scabiosae	F	Segantini	2022-05-30	45.4465	9.17073	28.8031	0.0393716	0.194924	0.0773401	4	1	1	0	0	0	0	1	0	0	1
75	15r6s01	H. scabiosae	F	Campus	2022-06-01	45.4752	9.23479	29.0103	0.0341095	0.0170004	0.00732113	2	1	0	0	0	0	0	1	0	0	0
76	15r6s02	H. scabiosae	F	Campus	2022-06-01	45.4752	9.23479	29.0103	0.0341095	0.0170004	0.00732113	3	1	0	1	0	0	0	1	0	0	0
77	15r6s03	H. scabiosae	F	Campus	2022-06-01	45.4752	9.23479	29.0103	0.0341095	0.0170004	0.00732113	3	1	0	1	0	0	0	1	0	0	0
78	15r6s04	H. scabiosae	F	Campus	2022-06-01	45.4752	9.23479	29.0103	0.0341095	0.0170004	0.00732113	2	1	0	1	0	0	0	0	0	0	0
79	15r6s05	H. scabiosae	F	Campus	2022-06-01	45.4752	9.23479	29.0103	0.0341095	0.0170004	0.00732113	4	1	0	1	0	0	0	1	0	0	1
80	15r6s06	H. scabiosae	F	Campus	2022-06-01	45.4752	9.23479	29.0103	0.0341095	0.0170004	0.00732113	5	1	0	1	0	0	0	1	1	0	1
81	15r6s07	H. scabiosae	F	Campus	2022-06-01	45.4752	9.23479	29.0103	0.0341095	0.0170004	0.00732113	3	1	0	1	0	0	0	0	0	0	1
82	15r6s08	H. scabiosae	F	Campus	2022-06-01	45.4752	9.23479	29.0103	0.0341095	0.0170004	0.00732113	2	0	0	0	0	0	0	1	0	0	1
83	15r6s09	H. scabiosae	F	Campus	2022-06-01	45.4752	9.23479	29.0103	0.0341095	0.0170004	0.00732113	3	1	0	0	0	0	0	1	0	0	1
84	15r6s10	H. scabiosae	F	Campus	2022-06-01	45.4752	9.23479	29.0103	0.0341095	0.0170004	0.00732113	3	1	0	0	0	0	0	1	0	0	1
9	17r3s01	H. scabiosae	F	Desio	2022-05-22	45.6282	9.20045	28.0022	0.0268873	0.79969	0.255198	1	1	0	0	0	0	0	0	0	0	0
10	17r3s02	H. scabiosae	F	Desio	2022-05-22	45.6282	9.20045	28.0022	0.0268873	0.79969	0.255198	3	1	1	0	0	0	0	1	0	0	0
11	17r3s03	H. scabiosae	F	Desio	2022-05-22	45.6282	9.20045	28.0022	0.0268873	0.79969	0.255198	1	1	0	0	0	0	0	0	0	0	0
12	17r3s04	H. scabiosae	F	Desio	2022-05-22	45.6282	9.20045	28.0022	0.0268873	0.79969	0.255198	5	1	1	1	0	0	0	1	0	0	1
13	17r3s05	H. scabiosae	F	Desio	2022-05-22	45.6282	9.20045	28.0022	0.0268873	0.79969	0.255198	4	1	0	1	0	0	0	1	0	0	1
14	17r3s06	H. scabiosae	F	Desio	2022-05-22	45.6282	9.20045	28.0022	0.0268873	0.79969	0.255198	2	0	0	0	0	1	0	1	0	0	0
15	17r3s07	H. scabiosae	F	Desio	2022-05-22	45.6282	9.20045	28.0022	0.0268873	0.79969	0.255198	2	0	0	1	0	0	0	0	1	0	0
16	17r3s08	H. scabiosae	F	Desio	2022-05-22	45.6282	9.20045	28.0022	0.0268873	0.79969	0.255198	3	1	0	1	0	0	0	1	0	0	0
17	17r3s09	H. scabiosae	F	Desio	2022-05-22	45.6282	9.20045	28.0022	0.0268873	0.79969	0.255198	2	0	0	1	0	0	0	0	0	0	1
18	17r3s10	H. scabiosae	F	Desio	2022-05-22	45.6282	9.20045	28.0022	0.0268873	0.79969	0.255198	2	0	0	1	0	0	0	0	0	0	1
85	19r2s01	H. scabiosae	F	Ciliegi	2022-06-17	45.5114	9.20761	28.3015	0.0359176	0.062614	0.0263755	2	1	0	0	0	0	0	1	0	0	0
86	19r2s02	H. scabiosae	F	Ciliegi	2022-06-17	45.5114	9.20761	28.3015	0.0359176	0.062614	0.0263755	2	1	0	0	0	0	0	1	0	0	0
87	19r2s03	H. scabiosae	F	Ciliegi	2022-06-17	45.5114	9.20761	28.3015	0.0359176	0.062614	0.0263755	2	1	0	0	0	0	0	1	0	0	0
88	19r2s04	H. scabiosae	F	Ciliegi	2022-06-17	45.5114	9.20761	28.3015	0.0359176	0.062614	0.0263755	2	1	0	0	0	0	0	1	0	0	0
89	19r2s05	H. scabiosae	F	Ciliegi	2022-06-17	45.5114	9.20761	28.3015	0.0359176	0.062614	0.0263755	2	1	0	0	0	0	0	1	0	0	0
90	19r2s06	H. scabiosae	F	Ciliegi	2022-06-17	45.5114	9.20761	28.3015	0.0359176	0.062614	0.0263755	1	1	0	0	0	0	0	0	0	0	0
91	19r2s07	H. scabiosae	F	Ciliegi	2022-06-17	45.5114	9.20761	28.3015	0.0359176	0.062614	0.0263755	2	1	0	0	0	0	0	0	0	0	1
92	19r2s08	H. scabiosae	F	Ciliegi	2022-06-17	45.5114	9.20761	28.3015	0.0359176	0.062614	0.0263755	4	1	1	0	0	0	0	1	0	0	1
93	19r2s09	H. scabiosae	F	Ciliegi	2022-06-17	45.5114	9.20761	28.3015	0.0359176	0.062614	0.0263755	3	1	0	0	0	0	1	0	0	0	1
94	19r2s10	H. scabiosae	F	Ciliegi	2022-06-17	45.5114	9.20761	28.3015	0.0359176	0.062614	0.0263755	3	1	0	0	0	0	1	1	0	0	0
50	22r1s01	H. scabiosae	F	Udine	2022-06-17	45.4911	9.23695	29.0813	0.0182396	0.00539993	0.00233885	1	1	0	0	0	0	0	0	0	0	0
51	22r1s02	H. scabiosae	F	Udine	2022-06-17	45.4911	9.23695	29.0813	0.0182396	0.00539993	0.00233885	3	1	1	0	0	0	0	1	0	0	0
52	22r1s03	H. scabiosae	F	Udine	2022-06-17	45.4911	9.23695	29.0813	0.0182396	0.00539993	0.00233885	4	1	1	0	0	0	0	1	0	0	1
53	22r1s04	H. scabiosae	F	Udine	2022-06-17	45.4911	9.23695	29.0813	0.0182396	0.00539993	0.00233885	3	1	0	0	0	0	0	1	0	0	1
54	22r1s05	H. scabiosae	F	Udine	2022-06-17	45.4911	9.23695	29.0813	0.0182396	0.00539993	0.00233885	3	1	1	0	0	0	0	1	0	0	0
55	22r1s06	H. scabiosae	F	Udine	2022-06-17	45.4911	9.23695	29.0813	0.0182396	0.00539993	0.00233885	1	0	0	1	0	0	0	0	0	0	0
56	22r1s07	H. scabiosae	F	Udine	2022-06-17	45.4911	9.23695	29.0813	0.0182396	0.00539993	0.00233885	1	1	0	0	0	0	0	0	0	0	0
57	22r1s08	H. scabiosae	F	Udine	2022-06-17	45.4911	9.23695	29.0813	0.0182396	0.00539993	0.00233885	1	1	0	0	0	0	0	0	0	0	0
58	22r1s09	H. scabiosae	F	Udine	2022-06-17	45.4911	9.23695	29.0813	0.0182396	0.00539993	0.00233885	1	1	0	0	0	0	0	0	0	0	0
59	22r1s10	H. scabiosae	F	Udine	2022-06-17	45.4911	9.23695	29.0813	0.0182396	0.00539993	0.00233885	4	1	1	0	0	0	1	1	0	0	0
40	23r1s01	H. scabiosae	F	Basiglio 2	2022-06-20	45.3623	9.1572	26.0246	0.035026	1.01434	0.304132	4	1	1	0	0	0	0	1	0	0	1
41	23r1s02	H. scabiosae	F	Basiglio 2	2022-06-20	45.3623	9.1572	26.0246	0.035026	1.01434	0.304132	1	0	1	0	0	0	0	0	0	0	0
42	23r1s03	H. scabiosae	F	Basiglio 2	2022-06-20	45.3623	9.1572	26.0246	0.035026	1.01434	0.304132	4	1	1	0	0	0	0	0	0	1	1
43	23r1s04	H. scabiosae	F	Basiglio 2	2022-06-20	45.3623	9.1572	26.0246	0.035026	1.01434	0.304132	1	0	1	0	0	0	0	0	0	0	0
44	23r1s05	H. scabiosae	F	Basiglio 2	2022-06-20	45.3623	9.1572	26.0246	0.035026	1.01434	0.304132	1	0	0	0	0	0	1	0	0	0	0
45	23r1s06	H. scabiosae	F	Basiglio 2	2022-06-20	45.3623	9.1572	26.0246	0.035026	1.01434	0.304132	4	1	1	0	0	0	0	1	0	0	1
46	23r1s07	H. scabiosae	F	Basiglio 2	2022-06-20	45.3623	9.1572	26.0246	0.035026	1.01434	0.304132	3	0	1	1	0	0	0	1	0	0	0
47	23r1s08	H. scabiosae	F	Basiglio 2	2022-06-20	45.3623	9.1572	26.0246	0.035026	1.01434	0.304132	1	1	0	0	0	0	0	0	0	0	0
48	23r1s09	H. scabiosae	F	Basiglio 2	2022-06-20	45.3623	9.1572	26.0246	0.035026	1.01434	0.304132	1	1	0	0	0	0	0	0	0	0	0
49	23r1s10	H. scabiosae	F	Basiglio 2	2022-06-20	45.3623	9.1572	26.0246	0.035026	1.01434	0.304132	1	1	0	0	0	0	0	0	0	0	0
127	04r2s01	O. cornuta	F	Alberi	2022-04-11	45.4846	9.19252	29.3063	0.0349888	0.110041	0.045339	4	1	1	1	0	0	0	1	0	0	0
128	04r2s02	O. cornuta	F	Alberi	2022-04-11	45.4846	9.19252	29.3063	0.0349888	0.110041	0.045339	4	1	1	1	0	0	0	1	0	0	0
129	04r2s03	O. cornuta	F	Alberi	2022-04-11	45.4846	9.19252	29.3063	0.0349888	0.110041	0.045339	2	1	0	0	0	0	0	1	0	0	0
130	04r2s04	O. cornuta	F	Alberi	2022-04-11	45.4846	9.19252	29.3063	0.0349888	0.110041	0.045339	3	0	1	0	0	0	0	1	0	0	1
131	04r2s05	O. cornuta	F	Alberi	2022-04-11	45.4846	9.19252	29.3063	0.0349888	0.110041	0.045339	3	0	1	1	0	0	0	1	0	0	0
132	04r2s06	O. cornuta	F	Alberi	2022-04-11	45.4846	9.19252	29.3063	0.0349888	0.110041	0.045339	2	0	1	0	0	0	0	1	0	0	0
133	04r2s07	O. cornuta	F	Alberi	2022-04-11	45.4846	9.19252	29.3063	0.0349888	0.110041	0.045339	2	0	1	0	0	0	0	1	0	0	0
134	04r2s08	O. cornuta	F	Alberi	2022-04-11	45.4846	9.19252	29.3063	0.0349888	0.110041	0.045339	3	0	1	1	0	0	0	0	0	0	1
135	04r2s09	O. cornuta	F	Alberi	2022-04-11	45.4846	9.19252	29.3063	0.0349888	0.110041	0.045339	3	0	0	1	0	0	0	1	0	0	1
136	04r2s10	O. cornuta	F	Alberi	2022-04-11	45.4846	9.19252	29.3063	0.0349888	0.110041	0.045339	4	0	1	1	0	0	0	1	0	0	1
137	04r2s11	O. cornuta	F	Alberi	2022-04-11	45.4846	9.19252	29.3063	0.0349888	0.110041	0.045339	4	0	1	1	0	0	0	1	0	0	1
138	04r2s12	O. cornuta	F	Alberi	2022-04-11	45.4846	9.19252	29.3063	0.0349888	0.110041	0.045339	4	1	1	1	0	0	1	0	0	0	0
139	04r2s13	O. cornuta	F	Alberi	2022-04-11	45.4846	9.19252	29.3063	0.0349888	0.110041	0.045339	2	0	1	0	0	0	0	1	0	0	0
140	04r2s14	O. cornuta	F	Alberi	2022-04-11	45.4846	9.19252	29.3063	0.0349888	0.110041	0.045339	2	1	1	0	0	0	0	0	0	0	0
141	04r2s15	O. cornuta	F	Alberi	2022-04-11	45.4846	9.19252	29.3063	0.0349888	0.110041	0.045339	4	1	0	1	0	0	0	1	0	0	1
142	04r2s16	O. cornuta	F	Alberi	2022-04-11	45.4846	9.19252	29.3063	0.0349888	0.110041	0.045339	1	0	0	0	0	0	0	1	0	0	0
143	04r2s17	O. cornuta	F	Alberi	2022-04-11	45.4846	9.19252	29.3063	0.0349888	0.110041	0.045339	2	0	0	1	0	0	0	0	0	0	1
144	04r2s18	O. cornuta	F	Alberi	2022-04-11	45.4846	9.19252	29.3063	0.0349888	0.110041	0.045339	2	0	1	1	0	0	0	0	0	0	0
145	04r2s19	O. cornuta	F	Alberi	2022-04-11	45.4846	9.19252	29.3063	0.0349888	0.110041	0.045339	1	0	0	1	0	0	0	0	0	0	0
146	04r2s20	O. cornuta	F	Alberi	2022-04-11	45.4846	9.19252	29.3063	0.0349888	0.110041	0.045339	3	1	1	0	0	1	0	0	0	0	0
147	04r2s21	O. cornuta	F	Alberi	2022-04-11	45.4846	9.19252	29.3063	0.0349888	0.110041	0.045339	2	0	0	0	0	1	0	0	0	0	1
148	04r2s22	O. cornuta	F	Alberi	2022-04-11	45.4846	9.19252	29.3063	0.0349888	0.110041	0.045339	1	0	0	0	0	0	0	1	0	0	0
149	04r2s23	O. cornuta	F	Alberi	2022-04-11	45.4846	9.19252	29.3063	0.0349888	0.110041	0.045339	1	1	0	0	0	0	0	0	0	0	0
150	04r2s24	O. cornuta	F	Alberi	2022-04-11	45.4846	9.19252	29.3063	0.0349888	0.110041	0.045339	1	1	0	0	0	0	0	0	0	0	0
151	04r2s25	O. cornuta	F	Alberi	2022-04-11	45.4846	9.19252	29.3063	0.0349888	0.110041	0.045339	1	1	0	0	0	0	0	0	0	0	0
152	04r2s26	O. cornuta	F	Alberi	2022-04-11	45.4846	9.19252	29.3063	0.0349888	0.110041	0.045339	1	1	0	0	0	0	0	0	0	0	0
153	04r2s27	O. cornuta	F	Alberi	2022-04-11	45.4846	9.19252	29.3063	0.0349888	0.110041	0.045339	2	1	0	0	0	0	0	0	0	0	1
154	04r2s28	O. cornuta	F	Alberi	2022-04-11	45.4846	9.19252	29.3063	0.0349888	0.110041	0.045339	2	1	1	0	0	0	0	0	0	0	0
155	04r2s29	O. cornuta	F	Alberi	2022-04-11	45.4846	9.19252	29.3063	0.0349888	0.110041	0.045339	3	1	0	0	0	0	0	1	0	0	1
156	04r2s30	O. cornuta	F	Alberi	2022-04-11	45.4846	9.19252	29.3063	0.0349888	0.110041	0.045339	1	1	0	0	0	0	0	0	0	0	0
157	04r2s31	O. cornuta	F	Alberi	2022-04-11	45.4846	9.19252	29.3063	0.0349888	0.110041	0.045339	3	1	0	1	0	0	0	1	0	0	0
159	04r2s32	O. cornuta	F	Alberi	2022-04-11	45.4846	9.19252	29.3063	0.0349888	0.110041	0.045339	3	1	0	0	0	0	0	1	0	0	1
160	04r2s33	O. cornuta	F	Alberi	2022-04-11	45.4846	9.19252	29.3063	0.0349888	0.110041	0.045339	2	0	1	0	0	0	0	1	0	0	0
161	04r2s34	O. cornuta	F	Alberi	2022-04-11	45.4846	9.19252	29.3063	0.0349888	0.110041	0.045339	2	0	1	0	0	0	0	1	0	0	0
219	06r1s02	O. cornuta	F	Groane	2022-03-16	45.5571	9.09994	26.9485	0.0259248	3.07571	0.610203	3	1	1	0	0	0	0	1	0	0	0
220	06r1s03	O. cornuta	F	Groane	2022-03-16	45.5571	9.09994	26.9485	0.0259248	3.07571	0.610203	3	1	1	0	0	0	0	1	0	0	0
221	06r1s05	O. cornuta	F	Groane	2022-03-16	45.5571	9.09994	26.9485	0.0259248	3.07571	0.610203	2	1	1	0	0	0	0	0	0	0	0
222	06r1s06	O. cornuta	F	Groane	2022-03-16	45.5571	9.09994	26.9485	0.0259248	3.07571	0.610203	3	1	0	1	0	0	0	1	0	0	0
223	06r1s07	O. cornuta	F	Groane	2022-03-16	45.5571	9.09994	26.9485	0.0259248	3.07571	0.610203	4	1	1	1	0	0	0	1	0	0	0
162	10r1s01	O. cornuta	F	Cave	2022-04-10	45.4655	9.09574	27.8995	0.0256421	0.996431	0.300254	4	1	1	0	0	0	0	1	0	0	1
163	10r1s02	O. cornuta	F	Cave	2022-04-10	45.4655	9.09574	27.8995	0.0256421	0.996431	0.300254	3	1	1	0	0	0	0	1	0	0	0
164	10r1s03	O. cornuta	F	Cave	2022-03-28	45.4655	9.09574	27.8995	0.0256421	0.996431	0.300254	2	1	0	0	0	0	0	1	0	0	0
165	10r1s04	O. cornuta	F	Cave	2022-03-28	45.4655	9.09574	27.8995	0.0256421	0.996431	0.300254	1	0	0	1	0	0	0	0	0	0	0
166	10r3s01	O. cornuta	F	Cave	2022-03-28	45.4655	9.09574	27.8995	0.0256421	0.996431	0.300254	3	1	0	1	0	0	0	1	0	0	0
167	10r3s02	O. cornuta	F	Cave	2022-03-28	45.4655	9.09574	27.8995	0.0256421	0.996431	0.300254	3	1	0	1	0	0	0	1	0	0	0
168	10r3s03	O. cornuta	F	Cave	2022-04-13	45.4655	9.09574	27.8995	0.0256421	0.996431	0.300254	3	1	1	0	0	0	0	1	0	0	0
169	10r3s04	O. cornuta	F	Cave	2022-04-13	45.4655	9.09574	27.8995	0.0256421	0.996431	0.300254	3	0	0	1	1	0	0	1	0	0	0
170	10r3s05	O. cornuta	F	Cave	2022-04-13	45.4655	9.09574	27.8995	0.0256421	0.996431	0.300254	5	1	0	1	0	0	0	1	0	1	1
171	10r3s06	O. cornuta	F	Cave	2022-04-13	45.4655	9.09574	27.8995	0.0256421	0.996431	0.300254	5	1	1	1	0	1	0	1	0	0	0
172	10r3s07	O. cornuta	F	Cave	2022-04-13	45.4655	9.09574	27.8995	0.0256421	0.996431	0.300254	3	1	0	1	0	0	0	1	0	0	0
173	10r3s08	O. cornuta	F	Cave	2022-04-13	45.4655	9.09574	27.8995	0.0256421	0.996431	0.300254	2	1	0	0	0	0	0	1	0	0	0
174	10r3s09	O. cornuta	F	Cave	2022-04-13	45.4655	9.09574	27.8995	0.0256421	0.996431	0.300254	3	1	0	1	0	0	0	1	0	0	0
175	10r3s10	O. cornuta	F	Cave	2022-04-13	45.4655	9.09574	27.8995	0.0256421	0.996431	0.300254	3	1	0	1	0	0	0	1	0	0	0
176	10r3s11	O. cornuta	F	Cave	2022-04-13	45.4655	9.09574	27.8995	0.0256421	0.996431	0.300254	3	1	0	1	0	0	0	1	0	0	0
177	10r3s12	O. cornuta	F	Cave	2022-04-13	45.4655	9.09574	27.8995	0.0256421	0.996431	0.300254	4	1	0	0	1	0	0	1	0	0	1
178	10r3s13	O. cornuta	F	Cave	2022-04-13	45.4655	9.09574	27.8995	0.0256421	0.996431	0.300254	3	1	0	0	0	0	0	1	0	0	1
179	10r3s14	O. cornuta	F	Cave	2022-04-13	45.4655	9.09574	27.8995	0.0256421	0.996431	0.300254	2	1	0	0	0	0	0	1	0	0	0
180	10r3s15	O. cornuta	F	Cave	2022-04-13	45.4655	9.09574	27.8995	0.0256421	0.996431	0.300254	2	1	0	0	0	0	0	1	0	0	0
181	10r3s16	O. cornuta	F	Cave	2022-04-13	45.4655	9.09574	27.8995	0.0256421	0.996431	0.300254	3	1	0	1	0	0	0	1	0	0	0
182	10r3s17	O. cornuta	F	Cave	2022-04-13	45.4655	9.09574	27.8995	0.0256421	0.996431	0.300254	3	1	0	1	0	0	0	1	0	0	0
183	10r3s18	O. cornuta	F	Cave	2022-04-13	45.4655	9.09574	27.8995	0.0256421	0.996431	0.300254	3	1	0	1	0	0	0	1	0	0	0
184	10r3s19	O. cornuta	F	Cave	2022-04-13	45.4655	9.09574	27.8995	0.0256421	0.996431	0.300254	3	0	0	1	0	1	0	1	0	0	0
185	10r3s20	O. cornuta	F	Cave	2022-04-13	45.4655	9.09574	27.8995	0.0256421	0.996431	0.300254	4	1	1	1	0	0	0	1	0	0	0
186	10r3s21	O. cornuta	F	Cave	2022-04-13	45.4655	9.09574	27.8995	0.0256421	0.996431	0.300254	2	1	0	0	0	0	0	1	0	0	0
187	10r3s22	O. cornuta	F	Cave	2022-04-13	45.4655	9.09574	27.8995	0.0256421	0.996431	0.300254	3	1	1	0	0	0	0	1	0	0	0
188	10r3s23	O. cornuta	F	Cave	2022-04-13	45.4655	9.09574	27.8995	0.0256421	0.996431	0.300254	3	1	1	0	0	0	0	1	0	0	0
189	10r3s24	O. cornuta	F	Cave	2022-04-13	45.4655	9.09574	27.8995	0.0256421	0.996431	0.300254	2	1	1	0	0	0	0	0	0	0	0
190	10r3s25	O. cornuta	F	Cave	2022-04-13	45.4655	9.09574	27.8995	0.0256421	0.996431	0.300254	3	1	1	0	0	0	0	1	0	0	0
260	12r1s02	O. cornuta	F	Messa	2022-04-13	45.5862	9.29002	27.2857	0.0355779	0.13519	0.0550685	5	1	1	1	0	0	1	1	0	0	0
261	12r2s01	O. cornuta	F	Messa	2022-04-13	45.5862	9.29002	27.2857	0.0355779	0.13519	0.0550685	3	1	1	1	0	0	0	0	0	0	0
262	12r2s02	O. cornuta	F	Messa	2022-03-16	45.5862	9.29002	27.2857	0.0355779	0.13519	0.0550685	3	1	1	0	0	0	0	1	0	0	0
263	12r2s03	O. cornuta	F	Messa	2022-04-13	45.5862	9.29002	27.2857	0.0355779	0.13519	0.0550685	3	1	0	0	0	0	1	0	0	0	1
264	12r2s04	O. cornuta	F	Messa	2022-04-13	45.5862	9.29002	27.2857	0.0355779	0.13519	0.0550685	1	1	0	0	0	0	0	0	0	0	0
265	12r2s05	O. cornuta	F	Messa	2022-04-13	45.5862	9.29002	27.2857	0.0355779	0.13519	0.0550685	4	1	0	1	0	0	0	1	0	0	1
266	12r2s06	O. cornuta	F	Messa	2022-04-13	45.5862	9.29002	27.2857	0.0355779	0.13519	0.0550685	6	1	1	1	0	0	1	1	0	0	1
267	12r2s07	O. cornuta	F	Messa	2022-04-13	45.5862	9.29002	27.2857	0.0355779	0.13519	0.0550685	2	1	0	0	0	0	0	1	0	0	0
268	12r2s08	O. cornuta	F	Messa	2022-04-13	45.5862	9.29002	27.2857	0.0355779	0.13519	0.0550685	3	1	0	0	0	0	0	1	0	0	1
269	12r2s09	O. cornuta	F	Messa	2022-04-13	45.5862	9.29002	27.2857	0.0355779	0.13519	0.0550685	3	1	0	0	0	0	1	0	0	0	1
270	12r2s10	O. cornuta	F	Messa	2022-04-13	45.5862	9.29002	27.2857	0.0355779	0.13519	0.0550685	3	1	1	0	0	0	0	1	0	0	0
271	13r1s02	O. cornuta	F	Segantini	2022-03-24	45.4465	9.17073	28.8031	0.0393716	0.194924	0.0773401	3	1	0	1	0	0	0	1	0	0	0
272	13r1s05	O. cornuta	F	Segantini	2022-03-24	45.4465	9.17073	28.8031	0.0393716	0.194924	0.0773401	4	0	1	1	0	0	0	1	0	0	1
273	13r1s06	O. cornuta	F	Segantini	2022-03-24	45.4465	9.17073	28.8031	0.0393716	0.194924	0.0773401	4	1	1	0	0	0	0	1	0	0	1
274	13r1s07	O. cornuta	F	Segantini	2022-03-24	45.4465	9.17073	28.8031	0.0393716	0.194924	0.0773401	4	1	0	1	0	0	0	1	0	0	1
275	13r1s09	O. cornuta	F	Segantini	2022-03-24	45.4465	9.17073	28.8031	0.0393716	0.194924	0.0773401	5	1	1	1	0	0	0	1	0	0	1
276	13r1s10	O. cornuta	F	Segantini	2022-03-24	45.4465	9.17073	28.8031	0.0393716	0.194924	0.0773401	5	1	1	1	0	0	0	1	0	0	1
277	13r1s14	O. cornuta	F	Segantini	2022-03-24	45.4465	9.17073	28.8031	0.0393716	0.194924	0.0773401	2	1	0	0	0	0	0	1	0	0	0
278	13r1s15	O. cornuta	F	Segantini	2022-03-24	45.4465	9.17073	28.8031	0.0393716	0.194924	0.0773401	2	1	0	0	0	0	0	1	0	0	0
279	13r1s16	O. cornuta	F	Segantini	2022-03-24	45.4465	9.17073	28.8031	0.0393716	0.194924	0.0773401	2	1	0	0	0	0	0	1	0	0	0
280	13r1s17	O. cornuta	F	Segantini	2022-03-24	45.4465	9.17073	28.8031	0.0393716	0.194924	0.0773401	3	1	0	1	0	0	0	1	0	0	0
281	13r1s18	O. cornuta	F	Segantini	2022-03-24	45.4465	9.17073	28.8031	0.0393716	0.194924	0.0773401	2	1	0	0	0	0	0	1	0	0	0
282	13r2s01	O. cornuta	F	Segantini	2022-04-06	45.4465	9.17073	28.8031	0.0393716	0.194924	0.0773401	2	1	0	0	0	0	0	1	0	0	0
283	13r2s02	O. cornuta	F	Segantini	2022-04-06	45.4465	9.17073	28.8031	0.0393716	0.194924	0.0773401	3	1	0	0	0	0	1	1	0	0	0
284	13r2s03	O. cornuta	F	Segantini	2022-04-06	45.4465	9.17073	28.8031	0.0393716	0.194924	0.0773401	4	1	0	0	0	0	1	1	0	0	1
285	13r2s04	O. cornuta	F	Segantini	2022-04-06	45.4465	9.17073	28.8031	0.0393716	0.194924	0.0773401	6	1	1	1	0	0	1	1	0	0	1
286	13r2s05	O. cornuta	F	Segantini	2022-04-06	45.4465	9.17073	28.8031	0.0393716	0.194924	0.0773401	4	1	1	1	0	0	0	1	0	0	0
287	13r2s06	O. cornuta	F	Segantini	2022-04-06	45.4465	9.17073	28.8031	0.0393716	0.194924	0.0773401	5	1	1	1	0	0	0	1	0	0	1
288	13r2s07	O. cornuta	F	Segantini	2022-04-06	45.4465	9.17073	28.8031	0.0393716	0.194924	0.0773401	4	1	1	1	0	0	0	1	0	0	0
289	13r2s08	O. cornuta	F	Segantini	2022-04-06	45.4465	9.17073	28.8031	0.0393716	0.194924	0.0773401	4	1	0	1	0	0	1	1	0	0	0
290	13r2s09	O. cornuta	F	Segantini	2022-04-06	45.4465	9.17073	28.8031	0.0393716	0.194924	0.0773401	4	1	0	1	0	0	0	1	0	0	1
291	13r2s10	O. cornuta	F	Segantini	2022-04-06	45.4465	9.17073	28.8031	0.0393716	0.194924	0.0773401	3	1	0	1	0	0	0	1	0	0	0
292	13r2s11	O. cornuta	F	Segantini	2022-04-06	45.4465	9.17073	28.8031	0.0393716	0.194924	0.0773401	5	1	1	1	0	0	0	1	0	0	1
293	13r2s12	O. cornuta	F	Segantini	2022-04-06	45.4465	9.17073	28.8031	0.0393716	0.194924	0.0773401	6	1	1	1	0	0	0	1	0	1	1
294	13r2s13	O. cornuta	F	Segantini	2022-04-06	45.4465	9.17073	28.8031	0.0393716	0.194924	0.0773401	4	1	1	0	0	0	0	1	0	0	1
295	13r2s14	O. cornuta	F	Segantini	2022-04-06	45.4465	9.17073	28.8031	0.0393716	0.194924	0.0773401	4	1	0	1	0	0	0	1	0	0	1
296	13r2s15	O. cornuta	F	Segantini	2022-04-06	45.4465	9.17073	28.8031	0.0393716	0.194924	0.0773401	4	1	0	1	0	0	0	1	0	0	1
297	13r2s16	O. cornuta	F	Segantini	2022-04-06	45.4465	9.17073	28.8031	0.0393716	0.194924	0.0773401	4	1	1	0	0	0	1	1	0	0	0
298	13r2s17	O. cornuta	F	Segantini	2022-04-06	45.4465	9.17073	28.8031	0.0393716	0.194924	0.0773401	3	1	1	0	0	0	0	1	0	0	0
299	13r2s18	O. cornuta	F	Segantini	2022-04-06	45.4465	9.17073	28.8031	0.0393716	0.194924	0.0773401	2	1	0	1	0	0	0	0	0	0	0
300	13r2s19	O. cornuta	F	Segantini	2022-04-06	45.4465	9.17073	28.8031	0.0393716	0.194924	0.0773401	2	1	0	0	0	0	0	0	0	0	1
301	13r2s20	O. cornuta	F	Segantini	2022-04-06	45.4465	9.17073	28.8031	0.0393716	0.194924	0.0773401	2	1	0	0	0	0	0	0	0	0	1
224	14r1s01	O. cornuta	F	Sempione	2022-03-24	45.4732	9.1777	28.2682	0.0146103	0.101303	0.0419066	4	1	1	0	0	0	0	1	0	0	1
225	14r1s03	O. cornuta	F	Sempione	2022-03-24	45.4732	9.1777	28.2682	0.0146103	0.101303	0.0419066	4	1	1	1	0	0	0	1	0	0	0
226	14r1s04	O. cornuta	F	Sempione	2022-03-24	45.4732	9.1777	28.2682	0.0146103	0.101303	0.0419066	4	1	1	1	0	0	0	1	0	0	0
227	14r1s05	O. cornuta	F	Sempione	2022-03-24	45.4732	9.1777	28.2682	0.0146103	0.101303	0.0419066	4	1	0	1	0	0	0	1	0	0	1
228	14r1s06	O. cornuta	F	Sempione	2022-03-24	45.4732	9.1777	28.2682	0.0146103	0.101303	0.0419066	4	1	0	1	0	0	0	1	0	0	1
229	14r1s07	O. cornuta	F	Sempione	2022-03-24	45.4732	9.1777	28.2682	0.0146103	0.101303	0.0419066	4	1	1	1	0	0	0	1	0	0	0
230	14r1s08	O. cornuta	F	Sempione	2022-03-24	45.4732	9.1777	28.2682	0.0146103	0.101303	0.0419066	4	1	0	1	0	0	0	1	0	0	1
231	14r1s09	O. cornuta	F	Sempione	2022-03-24	45.4732	9.1777	28.2682	0.0146103	0.101303	0.0419066	3	1	1	0	0	0	0	1	0	0	0
232	14r1s10	O. cornuta	F	Sempione	2022-03-24	45.4732	9.1777	28.2682	0.0146103	0.101303	0.0419066	3	1	0	1	0	0	0	1	0	0	0
233	14r1s11	O. cornuta	F	Sempione	2022-03-24	45.4732	9.1777	28.2682	0.0146103	0.101303	0.0419066	4	1	1	1	0	0	0	1	0	0	0
234	14r1s12	O. cornuta	F	Sempione	2022-03-24	45.4732	9.1777	28.2682	0.0146103	0.101303	0.0419066	3	1	0	1	0	0	0	1	0	0	0
235	14r1s13	O. cornuta	F	Sempione	2022-03-24	45.4732	9.1777	28.2682	0.0146103	0.101303	0.0419066	3	1	0	1	0	0	0	1	0	0	0
236	14r1s14	O. cornuta	F	Sempione	2022-03-24	45.4732	9.1777	28.2682	0.0146103	0.101303	0.0419066	3	1	1	0	0	0	0	1	0	0	0
237	14r1s16	O. cornuta	F	Sempione	2022-03-24	45.4732	9.1777	28.2682	0.0146103	0.101303	0.0419066	3	1	1	0	0	0	0	1	0	0	0
238	14r1s17	O. cornuta	F	Sempione	2022-03-24	45.4732	9.1777	28.2682	0.0146103	0.101303	0.0419066	3	1	1	0	0	0	0	1	0	0	0
191	15r2s01	O. cornuta	F	Campus	2022-03-23	45.4752	9.23479	29.0103	0.0341095	0.0170004	0.00732113	3	1	1	0	0	0	0	1	0	0	0
192	15r2s02	O. cornuta	F	Campus	2022-03-23	45.4752	9.23479	29.0103	0.0341095	0.0170004	0.00732113	5	1	1	1	0	0	0	1	0	0	1
193	15r2s03	O. cornuta	F	Campus	2022-03-23	45.4752	9.23479	29.0103	0.0341095	0.0170004	0.00732113	2	1	0	0	0	0	0	1	0	0	0
194	15r2s04	O. cornuta	F	Campus	2022-03-23	45.4752	9.23479	29.0103	0.0341095	0.0170004	0.00732113	3	1	1	0	0	0	0	1	0	0	0
195	15r2s05	O. cornuta	F	Campus	2022-03-23	45.4752	9.23479	29.0103	0.0341095	0.0170004	0.00732113	4	1	0	1	0	0	0	1	0	0	1
196	15r2s06	O. cornuta	F	Campus	2022-03-23	45.4752	9.23479	29.0103	0.0341095	0.0170004	0.00732113	2	1	0	0	0	0	0	1	0	0	0
197	15r2s07	O. cornuta	F	Campus	2022-03-23	45.4752	9.23479	29.0103	0.0341095	0.0170004	0.00732113	4	1	0	1	0	0	1	1	0	0	0
198	15r2s08	O. cornuta	F	Campus	2022-03-23	45.4752	9.23479	29.0103	0.0341095	0.0170004	0.00732113	3	1	0	1	0	0	0	1	0	0	0
199	15r2s09	O. cornuta	F	Campus	2022-03-23	45.4752	9.23479	29.0103	0.0341095	0.0170004	0.00732113	5	1	1	1	0	0	0	1	0	0	1
200	15r2s10	O. cornuta	F	Campus	2022-03-23	45.4752	9.23479	29.0103	0.0341095	0.0170004	0.00732113	4	1	1	1	0	0	0	1	0	0	0
201	15r3s01	O. cornuta	F	Campus	2022-03-29	45.4752	9.23479	29.0103	0.0341095	0.0170004	0.00732113	6	1	1	1	0	0	0	1	1	0	1
202	15r3s02	O. cornuta	F	Campus	2022-03-29	45.4752	9.23479	29.0103	0.0341095	0.0170004	0.00732113	4	1	0	1	0	1	0	1	0	0	0
203	15r3s03	O. cornuta	F	Campus	2022-03-29	45.4752	9.23479	29.0103	0.0341095	0.0170004	0.00732113	6	1	1	1	0	1	0	1	0	0	1
204	15r3s04	O. cornuta	F	Campus	2022-03-29	45.4752	9.23479	29.0103	0.0341095	0.0170004	0.00732113	5	1	1	1	0	0	0	1	0	0	1
205	15r3s05	O. cornuta	F	Campus	2022-03-29	45.4752	9.23479	29.0103	0.0341095	0.0170004	0.00732113	5	1	1	1	0	0	0	1	0	0	1
206	15r3s06	O. cornuta	F	Campus	2022-03-29	45.4752	9.23479	29.0103	0.0341095	0.0170004	0.00732113	5	1	1	1	0	1	0	1	0	0	0
207	15r3s07	O. cornuta	F	Campus	2022-03-29	45.4752	9.23479	29.0103	0.0341095	0.0170004	0.00732113	3	1	1	0	0	1	0	0	0	0	0
208	15r3s08	O. cornuta	F	Campus	2022-03-29	45.4752	9.23479	29.0103	0.0341095	0.0170004	0.00732113	5	1	1	1	0	1	0	1	0	0	0
209	15r4s01	O. cornuta	F	Campus	2022-04-05	45.4752	9.23479	29.0103	0.0341095	0.0170004	0.00732113	5	1	1	1	0	0	1	1	0	0	0
210	15r4s02	O. cornuta	F	Campus	2022-04-05	45.4752	9.23479	29.0103	0.0341095	0.0170004	0.00732113	5	1	1	1	0	1	0	0	0	0	1
211	15r4s03	O. cornuta	F	Campus	2022-04-05	45.4752	9.23479	29.0103	0.0341095	0.0170004	0.00732113	6	1	1	1	1	0	1	0	0	0	1
212	15r4s04	O. cornuta	F	Campus	2022-04-05	45.4752	9.23479	29.0103	0.0341095	0.0170004	0.00732113	7	1	1	1	1	1	0	1	0	0	1
213	15r4s05	O. cornuta	F	Campus	2022-04-05	45.4752	9.23479	29.0103	0.0341095	0.0170004	0.00732113	4	1	1	1	0	1	0	0	0	0	0
214	15r4s06	O. cornuta	F	Campus	2022-04-05	45.4752	9.23479	29.0103	0.0341095	0.0170004	0.00732113	4	1	1	1	0	0	0	0	0	0	1
215	15r4s07	O. cornuta	F	Campus	2022-04-05	45.4752	9.23479	29.0103	0.0341095	0.0170004	0.00732113	4	1	1	1	0	0	0	1	0	0	0
216	15r4s08	O. cornuta	F	Campus	2022-04-05	45.4752	9.23479	29.0103	0.0341095	0.0170004	0.00732113	4	1	1	1	0	0	0	1	0	0	0
217	15r4s09	O. cornuta	F	Campus	2022-04-05	45.4752	9.23479	29.0103	0.0341095	0.0170004	0.00732113	4	1	1	1	0	0	0	1	0	0	0
218	15r4s10	O. cornuta	F	Campus	2022-04-05	45.4752	9.23479	29.0103	0.0341095	0.0170004	0.00732113	5	1	1	1	0	0	0	1	0	0	1
239	19r1s01	O. cornuta	F	Ciliegi	2022-04-14	45.5114	9.20761	28.3015	0.0359176	0.062614	0.0263755	4	1	1	1	0	0	0	1	0	0	0
240	19r1s03	O. cornuta	F	Ciliegi	2022-04-14	45.5114	9.20761	28.3015	0.0359176	0.062614	0.0263755	3	1	0	1	0	0	0	1	0	0	0
241	19r1s04	O. cornuta	F	Ciliegi	2022-04-14	45.5114	9.20761	28.3015	0.0359176	0.062614	0.0263755	4	1	0	1	0	0	0	1	0	0	1
242	19r1s05	O. cornuta	F	Ciliegi	2022-04-14	45.5114	9.20761	28.3015	0.0359176	0.062614	0.0263755	2	1	0	0	0	0	0	1	0	0	0
243	19r1s06	O. cornuta	F	Ciliegi	2022-04-14	45.5114	9.20761	28.3015	0.0359176	0.062614	0.0263755	2	1	0	0	0	0	0	1	0	0	0
244	19r1s07	O. cornuta	F	Ciliegi	2022-04-14	45.5114	9.20761	28.3015	0.0359176	0.062614	0.0263755	4	1	1	0	0	0	0	1	0	0	1
245	19r1s08	O. cornuta	F	Ciliegi	2022-04-14	45.5114	9.20761	28.3015	0.0359176	0.062614	0.0263755	4	1	1	1	0	0	0	1	0	0	0
246	19r1s09	O. cornuta	F	Ciliegi	2022-04-14	45.5114	9.20761	28.3015	0.0359176	0.062614	0.0263755	2	1	0	0	0	0	0	1	0	0	0
247	19r1s10	O. cornuta	F	Ciliegi	2022-04-14	45.5114	9.20761	28.3015	0.0359176	0.062614	0.0263755	4	1	1	0	0	0	1	1	0	0	0
248	19r1s11	O. cornuta	F	Ciliegi	2022-04-14	45.5114	9.20761	28.3015	0.0359176	0.062614	0.0263755	4	1	1	1	0	0	0	1	0	0	0
249	19r1s12	O. cornuta	F	Ciliegi	2022-04-14	45.5114	9.20761	28.3015	0.0359176	0.062614	0.0263755	4	1	0	1	0	0	0	1	0	0	1
250	19r1s13	O. cornuta	F	Ciliegi	2022-04-14	45.5114	9.20761	28.3015	0.0359176	0.062614	0.0263755	4	1	1	1	0	0	0	1	0	0	0
251	19r1s14	O. cornuta	F	Ciliegi	2022-04-14	45.5114	9.20761	28.3015	0.0359176	0.062614	0.0263755	2	1	0	1	0	0	0	0	0	0	0
252	19r1s15	O. cornuta	F	Ciliegi	2022-04-14	45.5114	9.20761	28.3015	0.0359176	0.062614	0.0263755	4	1	0	1	0	0	0	1	0	0	1
253	19r1s16	O. cornuta	F	Ciliegi	2022-04-14	45.5114	9.20761	28.3015	0.0359176	0.062614	0.0263755	4	1	1	0	0	0	0	1	0	0	1
254	19r1s17	O. cornuta	F	Ciliegi	2022-04-14	45.5114	9.20761	28.3015	0.0359176	0.062614	0.0263755	2	1	0	0	0	0	0	1	0	0	0
255	19r1s18	O. cornuta	F	Ciliegi	2022-04-14	45.5114	9.20761	28.3015	0.0359176	0.062614	0.0263755	3	0	1	1	0	0	0	0	0	0	1
256	19r1s19	O. cornuta	F	Ciliegi	2022-04-14	45.5114	9.20761	28.3015	0.0359176	0.062614	0.0263755	3	1	1	1	0	0	0	0	0	0	0
257	19r1s20	O. cornuta	F	Ciliegi	2022-04-14	45.5114	9.20761	28.3015	0.0359176	0.062614	0.0263755	4	1	0	1	0	0	0	1	0	0	1
258	19r1s21	O. cornuta	F	Ciliegi	2022-04-14	45.5114	9.20761	28.3015	0.0359176	0.062614	0.0263755	4	1	1	1	0	0	0	1	0	0	0
259	19r1s22	O. cornuta	F	Ciliegi	2022-04-14	45.5114	9.20761	28.3015	0.0359176	0.062614	0.0263755	2	1	0	1	0	0	0	0	0	0	0
354	05r1s04	P. dominula	F	Fagiana	2022-05-09	45.435	8.82943	25.3368	0.00917554	91.1055	1.96429	1	1	0	0	0	0	0	0	0	0	0
355	05r1s05	P. dominula	F	Fagiana	2022-05-09	45.435	8.82943	25.3368	0.00917554	91.1055	1.96429	2	1	0	0	0	0	0	1	0	0	0
356	05r1s06	P. dominula	F	Fagiana	2022-05-09	45.435	8.82943	25.3368	0.00917554	91.1055	1.96429	2	1	0	0	0	0	0	1	0	0	0
357	05r1s07	P. dominula	F	Fagiana	2022-05-09	45.435	8.82943	25.3368	0.00917554	91.1055	1.96429	3	1	1	0	0	0	0	0	1	0	0
358	05r1s08	P. dominula	F	Fagiana	2022-05-09	45.435	8.82943	25.3368	0.00917554	91.1055	1.96429	4	1	0	1	0	0	1	0	0	0	1
359	05r1s09	P. dominula	F	Fagiana	2022-05-09	45.435	8.82943	25.3368	0.00917554	91.1055	1.96429	3	1	0	1	0	0	0	1	0	0	0
360	05r1s10	P. dominula	F	Fagiana	2022-05-09	45.435	8.82943	25.3368	0.00917554	91.1055	1.96429	2	1	1	0	0	0	0	0	0	0	0
361	05r1s12	P. dominula	F	Fagiana	2022-05-09	45.435	8.82943	25.3368	0.00917554	91.1055	1.96429	2	1	0	0	0	0	0	1	0	0	0
362	05r1s13	P. dominula	F	Fagiana	2022-05-09	45.435	8.82943	25.3368	0.00917554	91.1055	1.96429	3	1	0	0	1	0	0	1	0	0	0
363	05r1s16	P. dominula	F	Fagiana	2022-05-09	45.435	8.82943	25.3368	0.00917554	91.1055	1.96429	1	1	0	0	0	0	0	0	0	0	0
364	05r1s17	P. dominula	F	Fagiana	2022-05-09	45.435	8.82943	25.3368	0.00917554	91.1055	1.96429	2	1	0	0	0	0	0	1	0	0	0
365	05r1s18	P. dominula	F	Fagiana	2022-05-09	45.435	8.82943	25.3368	0.00917554	91.1055	1.96429	2	1	1	0	0	0	0	0	0	0	0
373	07r2s12	P. dominula	F	Azzurro	2022-04-25	45.5226	9.34148	27.8764	0.0292519	0.168513	0.0676337	3	1	1	0	0	0	0	1	0	0	0
374	07r2s14	P. dominula	F	Azzurro	2022-04-25	45.5226	9.34148	27.8764	0.0292519	0.168513	0.0676337	2	1	0	1	0	0	0	0	0	0	0
375	07r2s16	P. dominula	F	Azzurro	2022-04-25	45.5226	9.34148	27.8764	0.0292519	0.168513	0.0676337	3	1	1	0	0	0	0	1	0	0	0
376	07r2s21	P. dominula	F	Azzurro	2022-04-25	45.5226	9.34148	27.8764	0.0292519	0.168513	0.0676337	3	1	0	0	0	0	0	1	0	0	1
377	07r2s22	P. dominula	F	Azzurro	2022-04-25	45.5226	9.34148	27.8764	0.0292519	0.168513	0.0676337	1	1	0	0	0	0	0	0	0	0	0
378	07r2s23	P. dominula	F	Azzurro	2022-04-25	45.5226	9.34148	27.8764	0.0292519	0.168513	0.0676337	2	1	0	1	0	0	0	0	0	0	0
379	07r2s25	P. dominula	F	Azzurro	2022-04-25	45.5226	9.34148	27.8764	0.0292519	0.168513	0.0676337	2	1	1	0	0	0	0	0	0	0	0
380	07r2s26	P. dominula	F	Azzurro	2022-04-25	45.5226	9.34148	27.8764	0.0292519	0.168513	0.0676337	4	1	1	0	0	0	0	0	1	1	0
381	07r2s27	P. dominula	F	Azzurro	2022-04-25	45.5226	9.34148	27.8764	0.0292519	0.168513	0.0676337	2	1	0	0	0	0	0	1	0	0	0
382	07r4s22	P. dominula	F	Azzurro	2022-05-23	45.5226	9.34148	27.8764	0.0292519	0.168513	0.0676337	4	1	1	1	0	0	0	1	0	0	0
366	08r2s02	P. dominula	F	Cassinis	2022-04-15	45.4225	9.23773	27.9086	0.0193081	2.69534	0.567654	2	1	0	0	0	0	0	0	0	1	0
367	08r2s03	P. dominula	F	Cassinis	2022-04-15	45.4225	9.23773	27.9086	0.0193081	2.69534	0.567654	2	1	0	0	0	0	0	1	0	0	0
368	08r3s01	P. dominula	F	Cassinis	2022-05-02	45.4225	9.23773	27.9086	0.0193081	2.69534	0.567654	1	1	0	0	0	0	0	0	0	0	0
369	08r3s02	P. dominula	F	Cassinis	2022-05-02	45.4225	9.23773	27.9086	0.0193081	2.69534	0.567654	1	1	0	0	0	0	0	0	0	0	0
370	08r3s03	P. dominula	F	Cassinis	2022-05-02	45.4225	9.23773	27.9086	0.0193081	2.69534	0.567654	2	1	0	0	0	0	0	1	0	0	0
371	08r3s04	P. dominula	F	Cassinis	2022-05-02	45.4225	9.23773	27.9086	0.0193081	2.69534	0.567654	4	1	1	0	0	0	1	0	0	0	1
372	08r3s05	P. dominula	F	Cassinis	2022-05-02	45.4225	9.23773	27.9086	0.0193081	2.69534	0.567654	2	1	1	0	0	0	0	0	0	0	0
383	09r2s13	P. dominula	F	Besozza	2022-05-16	45.4781	9.31873	28.063	0.0117705	1.92641	0.466336	3	1	1	1	0	0	0	0	0	0	0
384	09r2s14	P. dominula	F	Besozza	2022-05-16	45.4781	9.31873	28.063	0.0117705	1.92641	0.466336	4	1	0	1	0	0	0	1	1	0	0
385	09r2s15	P. dominula	F	Besozza	2022-05-16	45.4781	9.31873	28.063	0.0117705	1.92641	0.466336	3	1	1	1	0	0	0	0	0	0	0
386	09r2s16	P. dominula	F	Besozza	2022-05-16	45.4781	9.31873	28.063	0.0117705	1.92641	0.466336	3	1	0	1	0	0	0	0	0	0	1
387	09r2s17	P. dominula	F	Besozza	2022-05-16	45.4781	9.31873	28.063	0.0117705	1.92641	0.466336	4	1	0	0	0	0	0	1	1	1	0
388	09r2s18	P. dominula	F	Besozza	2022-05-16	45.4781	9.31873	28.063	0.0117705	1.92641	0.466336	3	1	1	0	0	0	0	1	0	0	0
389	09r2s19	P. dominula	F	Besozza	2022-05-16	45.4781	9.31873	28.063	0.0117705	1.92641	0.466336	2	1	1	0	0	0	0	0	0	0	0
390	09r2s20	P. dominula	F	Besozza	2022-05-16	45.4781	9.31873	28.063	0.0117705	1.92641	0.466336	3	1	0	1	0	0	0	0	0	0	1
391	09r2s21	P. dominula	F	Besozza	2022-05-16	45.4781	9.31873	28.063	0.0117705	1.92641	0.466336	4	1	1	1	0	0	0	0	0	0	1
392	09r2s22	P. dominula	F	Besozza	2022-05-16	45.4781	9.31873	28.063	0.0117705	1.92641	0.466336	3	1	0	1	0	0	0	0	0	0	1
393	09r2s24	P. dominula	F	Besozza	2022-05-16	45.4781	9.31873	28.063	0.0117705	1.92641	0.466336	1	1	0	0	0	0	0	0	0	0	0
394	09r2s26	P. dominula	F	Besozza	2022-05-16	45.4781	9.31873	28.063	0.0117705	1.92641	0.466336	3	1	0	0	0	0	1	1	0	0	0
323	10r2s01	P. dominula	F	Cave	2022-04-07	45.4655	9.09574	27.8995	0.0256421	0.996431	0.300254	4	1	0	0	0	0	1	1	0	0	1
324	10r2s02	P. dominula	F	Cave	2022-04-07	45.4655	9.09574	27.8995	0.0256421	0.996431	0.300254	3	1	0	1	0	0	0	1	0	0	0
325	10r2s03	P. dominula	F	Cave	2022-04-07	45.4655	9.09574	27.8995	0.0256421	0.996431	0.300254	0	0	0	0	0	0	0	0	0	0	0
326	10r2s04	P. dominula	F	Cave	2022-04-07	45.4655	9.09574	27.8995	0.0256421	0.996431	0.300254	0	0	0	0	0	0	0	0	0	0	0
327	10r2s05	P. dominula	F	Cave	2022-04-07	45.4655	9.09574	27.8995	0.0256421	0.996431	0.300254	3	1	0	1	0	0	0	0	1	0	0
328	10r2s06	P. dominula	F	Cave	2022-04-07	45.4655	9.09574	27.8995	0.0256421	0.996431	0.300254	3	1	0	1	0	0	1	0	0	0	0
329	10r2s07	P. dominula	F	Cave	2022-04-07	45.4655	9.09574	27.8995	0.0256421	0.996431	0.300254	5	1	1	1	0	0	1	0	0	1	0
330	10r2s08	P. dominula	F	Cave	2022-04-07	45.4655	9.09574	27.8995	0.0256421	0.996431	0.300254	4	1	1	0	0	0	0	1	0	0	1
331	10r2s09	P. dominula	F	Cave	2022-04-07	45.4655	9.09574	27.8995	0.0256421	0.996431	0.300254	3	1	0	1	0	0	1	0	0	0	0
332	10r2s10	P. dominula	F	Cave	2022-04-07	45.4655	9.09574	27.8995	0.0256421	0.996431	0.300254	3	1	0	1	0	0	1	0	0	0	0
333	10r2s11	P. dominula	F	Cave	2022-04-07	45.4655	9.09574	27.8995	0.0256421	0.996431	0.300254	2	1	0	0	0	0	1	0	0	0	0
302	11r4s01	P. dominula	F	Forlanini	2022-04-15	45.4639	9.26518	28.5769	0.0139829	0.173846	0.069611	5	1	1	1	0	0	1	0	0	0	1
303	11r4s03	P. dominula	F	Forlanini	2022-05-23	45.4639	9.26518	28.5769	0.0139829	0.173846	0.069611	3	1	1	1	0	0	0	0	0	0	0
304	11r4s04	P. dominula	F	Forlanini	2022-05-23	45.4639	9.26518	28.5769	0.0139829	0.173846	0.069611	2	1	1	0	0	0	0	0	0	0	0
305	11r4s06	P. dominula	F	Forlanini	2022-05-23	45.4639	9.26518	28.5769	0.0139829	0.173846	0.069611	2	1	0	0	0	0	0	0	0	0	1
306	11r4s07	P. dominula	F	Forlanini	2022-05-23	45.4639	9.26518	28.5769	0.0139829	0.173846	0.069611	3	1	0	1	0	0	0	0	0	0	1
307	11r4s08	P. dominula	F	Forlanini	2022-05-23	45.4639	9.26518	28.5769	0.0139829	0.173846	0.069611	2	1	0	1	0	0	0	0	0	0	0
308	12r2s12	P. dominula	F	Messa	2022-04-13	45.5862	9.29002	27.2857	0.0355779	0.13519	0.0550685	3	1	1	1	0	0	0	0	0	0	0
309	12r3s01	P. dominula	F	Messa	2022-05-16	45.5862	9.29002	27.2857	0.0355779	0.13519	0.0550685	3	1	1	0	0	0	0	0	0	0	1
310	12r3s02	P. dominula	F	Messa	2022-05-16	45.5862	9.29002	27.2857	0.0355779	0.13519	0.0550685	2	1	0	0	0	0	0	0	0	0	1
311	12r3s03	P. dominula	F	Messa	2022-05-16	45.5862	9.29002	27.2857	0.0355779	0.13519	0.0550685	4	1	1	0	0	0	0	1	0	0	1
312	12r3s04	P. dominula	F	Messa	2022-05-16	45.5862	9.29002	27.2857	0.0355779	0.13519	0.0550685	3	1	0	0	0	0	1	0	0	0	1
313	12r3s05	P. dominula	F	Messa	2022-05-16	45.5862	9.29002	27.2857	0.0355779	0.13519	0.0550685	3	1	0	0	0	0	1	0	0	0	1
314	12r3s06	P. dominula	F	Messa	2022-05-16	45.5862	9.29002	27.2857	0.0355779	0.13519	0.0550685	2	1	0	0	0	0	0	0	0	0	1
315	12r3s07	P. dominula	F	Messa	2022-05-16	45.5862	9.29002	27.2857	0.0355779	0.13519	0.0550685	3	1	0	1	0	0	0	0	0	0	1
316	12r3s08	P. dominula	F	Messa	2022-05-16	45.5862	9.29002	27.2857	0.0355779	0.13519	0.0550685	2	1	0	0	0	0	0	0	0	0	1
317	12r3s09	P. dominula	F	Messa	2022-05-16	45.5862	9.29002	27.2857	0.0355779	0.13519	0.0550685	4	1	1	1	0	0	0	0	0	0	1
318	12r3s10	P. dominula	F	Messa	2022-05-16	45.5862	9.29002	27.2857	0.0355779	0.13519	0.0550685	3	1	0	1	0	0	0	0	0	0	1
319	12r3s11	P. dominula	F	Messa	2022-05-16	45.5862	9.29002	27.2857	0.0355779	0.13519	0.0550685	4	1	0	1	0	0	1	0	0	0	1
320	12r3s12	P. dominula	F	Messa	2022-05-16	45.5862	9.29002	27.2857	0.0355779	0.13519	0.0550685	4	0	1	1	0	0	1	0	0	0	1
321	12r3s13	P. dominula	F	Messa	2022-05-16	45.5862	9.29002	27.2857	0.0355779	0.13519	0.0550685	0	0	0	0	0	0	0	0	0	0	0
322	12r3s14	P. dominula	F	Messa	2022-05-16	45.5862	9.29002	27.2857	0.0355779	0.13519	0.0550685	1	1	0	0	0	0	0	0	0	0	0
340	17r3s11	P. dominula	F	Desio	2022-05-22	45.6282	9.20045	28.0022	0.0268873	0.79969	0.255198	3	1	1	1	0	0	0	0	0	0	0
341	17r3s12	P. dominula	F	Desio	2022-05-22	45.6282	9.20045	28.0022	0.0268873	0.79969	0.255198	5	1	1	1	0	0	0	1	0	0	1
342	17r3s13	P. dominula	F	Desio	2022-05-22	45.6282	9.20045	28.0022	0.0268873	0.79969	0.255198	4	1	1	0	0	0	0	1	0	0	1
343	17r3s14	P. dominula	F	Desio	2022-05-22	45.6282	9.20045	28.0022	0.0268873	0.79969	0.255198	5	1	1	1	0	0	0	0	1	0	1
344	17r3s15	P. dominula	F	Desio	2022-05-22	45.6282	9.20045	28.0022	0.0268873	0.79969	0.255198	4	1	1	1	0	0	0	0	0	0	1
345	17r3s16	P. dominula	F	Desio	2022-05-22	45.6282	9.20045	28.0022	0.0268873	0.79969	0.255198	5	1	1	1	0	0	1	0	0	0	1
346	17r3s17	P. dominula	F	Desio	2022-05-22	45.6282	9.20045	28.0022	0.0268873	0.79969	0.255198	2	1	1	0	0	0	0	0	0	0	0
347	17r3s19	P. dominula	F	Desio	2022-05-22	45.6282	9.20045	28.0022	0.0268873	0.79969	0.255198	3	1	1	0	0	0	1	0	0	0	0
348	17r3s20	P. dominula	F	Desio	2022-05-22	45.6282	9.20045	28.0022	0.0268873	0.79969	0.255198	4	1	1	1	0	0	0	1	0	0	0
334	20r1s01	P. dominula	F	Lambro	2022-04-19	45.4933	9.24219	28.8421	0.0182396	0.752311	0.243611	2	1	0	0	0	0	0	0	0	0	1
335	20r1s02	P. dominula	F	Lambro	2022-04-19	45.4933	9.24219	28.8421	0.0182396	0.752311	0.243611	5	1	1	0	0	0	1	1	0	0	1
336	20r1s04	P. dominula	F	Lambro	2022-04-19	45.4933	9.24219	28.8421	0.0182396	0.752311	0.243611	3	1	0	0	0	0	1	0	0	0	1
337	20r1s08	P. dominula	F	Lambro	2022-04-19	45.4933	9.24219	28.8421	0.0182396	0.752311	0.243611	4	1	1	0	0	0	1	0	0	0	1
338	20r1s15	P. dominula	F	Lambro	2022-04-19	45.4933	9.24219	28.8421	0.0182396	0.752311	0.243611	3	1	1	1	0	0	0	0	0	0	0
339	20r1s16	P. dominula	F	Lambro	2022-04-19	45.4933	9.24219	28.8421	0.0182396	0.752311	0.243611	2	1	0	1	0	0	0	0	0	0	0
349	21r1s05	P. dominula	F	Tradate	2022-05-20	45.712	8.91976	25.11	0.00742382	10.5764	1.06357	2	1	1	0	0	0	0	0	0	0	0
350	21r1s06	P. dominula	F	Tradate	2022-05-20	45.712	8.91976	25.11	0.00742382	10.5764	1.06357	2	1	0	0	0	0	0	0	0	0	1
351	21r1s08	P. dominula	F	Tradate	2022-05-20	45.712	8.91976	25.11	0.00742382	10.5764	1.06357	2	1	1	0	0	0	0	0	0	0	0
352	21r1s11	P. dominula	F	Tradate	2022-05-20	45.712	8.91976	25.11	0.00742382	10.5764	1.06357	4	1	1	0	0	1	0	0	0	1	0
353	21r1s12	P. dominula	F	Tradate	2022-05-20	45.712	8.91976	25.11	0.00742382	10.5764	1.06357	2	1	1	0	0	0	0	0	0	0	0

## Sheet: Prevalence
Species	Site	Temp	ED	DWV	ABPV	CBPV	KBV	BQCV	SBV	N_ceranae	L_passim	C_bombi	A_bombi
A. plumipes	Alberi	29.3063	0.0349888	54.8387	87.0968	87.0968	0	9.67742	6.45161	87.0968	3.22581	0	41.9355
A. plumipes	Azzurro	27.8764	0.0292519	100	83.3333	41.6667	0	0	0	41.6667	16.6667	8.33333	41.6667
A. plumipes	Basiglio	26.8437	0.0407069	47.0588	58.8235	5.88235	0	0	5.88235	82.3529	0	5.88235	47.0588
A. plumipes	Campus	29.0103	0.0341095	100	100	20	0	0	0	80	0	20	20
A. plumipes	Desio	28.0022	0.0268873	100	100	60	0	20	0	80	0	20	20
A. plumipes	Groane	26.9485	0.0259248	100	100	71.4286	0	0	0	100	0	0	42.8571
A. plumipes	Lambro	28.8421	0.0182396	100	100	53.8462	7.69231	0	7.69231	84.6154	0	0	15.3846
A. plumipes	Segantini	28.8031	0.0393716	80	80	60	0	0	0	100	0	0	40
A. plumipes	Sempione	28.2682	0.0146103	82.3529	88.2353	29.4118	0	0	0	70.5882	11.7647	0	17.6471
H. scabiosae	Alberi	29.3063	0.0349888	100	70	10	0	0	10	90	10	0	20
H. scabiosae	Azzurro	27.8764	0.0292519	18.1818	45.4545	81.8182	0	0	9.09091	81.8182	9.09091	0	27.2727
H. scabiosae	Basiglio 2	26.0246	0.035026	60	60	10	0	0	10	30	0	10	30
H. scabiosae	Bernate	24.2465	0.00677445	37.5	25	25	12.5	0	12.5	50	0	12.5	0
H. scabiosae	Campus	29.0103	0.0341095	90	0	60	0	0	0	80	10	0	60
H. scabiosae	Cassinis	27.9086	0.0193081	80	20	70	0	0	0	60	0	10	50
H. scabiosae	Cave	27.8995	0.0256421	40	70	20	0	0	10	70	0	0	30
H. scabiosae	Ciliegi	28.3015	0.0359176	100	10	0	0	0	20	70	0	0	30
H. scabiosae	Desio	28.0022	0.0268873	60	20	60	0	10	0	50	10	0	40
H. scabiosae	Forlanini	28.5769	0.0139829	54.5455	36.3636	54.5455	0	0	9.09091	81.8182	0	0	36.3636
H. scabiosae	Messa	27.2857	0.0355779	80	40	0	0	20	40	100	0	0	20
H. scabiosae	Segantini	28.8031	0.0393716	66.6667	91.6667	83.3333	0	0	8.33333	91.6667	0	0	33.3333
H. scabiosae	Udine	29.0813	0.0182396	90	40	10	0	0	10	50	0	0	20
O. cornuta	Alberi	29.3063	0.0349888	50	50	38.2353	0	5.88235	2.94118	55.8824	0	0	32.3529
O. cornuta	Campus	29.0103	0.0341095	100	78.5714	82.1429	7.14286	28.5714	10.7143	82.1429	3.57143	0	42.8571
O. cornuta	Cave	27.8995	0.0256421	89.6552	31.0345	51.7241	6.89655	6.89655	0	93.1034	0	3.44828	13.7931
O. cornuta	Ciliegi	28.3015	0.0359176	95.2381	47.619	66.6667	0	0	4.7619	80.9524	0	0	33.3333
O. cornuta	Groane	26.9485	0.0259248	100	80	40	0	0	0	80	0	0	0
O. cornuta	Messa	27.2857	0.0355779	100	45.4545	36.3636	0	0	36.3636	63.6364	0	0	45.4545
O. cornuta	Segantini	28.8031	0.0393716	96.7742	41.9355	58.0645	0	0	16.129	90.3226	0	3.22581	51.6129
O. cornuta	Sempione	28.2682	0.0146103	100	60	66.6667	0	0	0	100	0	0	26.6667
P. dominula	Azzurro	27.8764	0.0292519	100	50	30	0	0	0	50	10	10	10
P. dominula	Besozza	28.063	0.0117705	100	41.6667	58.3333	0	0	8.33333	33.3333	16.6667	8.33333	33.3333
P. dominula	Cassinis	27.9086	0.0193081	100	28.5714	0	0	0	14.2857	28.5714	0	14.2857	14.2857
P. dominula	Cave	27.8995	0.0256421	81.8182	18.1818	54.5455	0	0	54.5455	27.2727	9.09091	9.09091	18.1818
P. dominula	Desio	28.0022	0.0268873	100	100	66.6667	0	0	22.2222	33.3333	11.1111	0	55.5556
P. dominula	Fagiana	25.3368	0.00917554	100	25	16.6667	8.33333	0	8.33333	50	8.33333	0	8.33333
P. dominula	Forlanini	28.5769	0.0139829	100	50	66.6667	0	0	16.6667	0	0	0	50
P. dominula	Lambro	28.8421	0.0182396	100	50	33.3333	0	0	50	16.6667	0	0	66.6667
P. dominula	Messa	27.2857	0.0355779	86.6667	33.3333	40	0	0	26.6667	6.66667	0	0	80
P. dominula	Tradate	25.11	0.00742382	100	80	0	0	20	0	0	0	20	20

## Sheet: Replication_viruses
ID_Lab	Sample_ID	Species	Sex	Site	Sampling_date	Lat	Long	Temp	ED	GI	Log_GI	DWV	ABPV	CBPV	KBV	BQCV	SBV
505	01r1s20	A. plumipes	M	Basiglio	2022-03-28	45.3543	9.15117	22.85	0.0407069	2.06703	0.486719	Tested
462	04r2s41	A. plumipes	M	Alberi	2022-04-11	45.4846	9.19252	26.7071	0.0349888	0.110041	0.045339			Tested
463	04r2s42	A. plumipes	M	Alberi	2022-04-11	45.4846	9.19252	26.7071	0.0349888	0.110041	0.045339						Tested
466	04r2s46	A. plumipes	M	Alberi	2022-04-11	45.4846	9.19252	26.7071	0.0349888	0.110041	0.045339	Tested
467	04r2s47	A. plumipes	M	Alberi	2022-04-11	45.4846	9.19252	26.7071	0.0349888	0.110041	0.045339					Tested
468	04r2s48	A. plumipes	M	Alberi	2022-04-11	45.4846	9.19252	26.7071	0.0349888	0.110041	0.045339			Tested
469	04r2s49	A. plumipes	M	Alberi	2022-04-11	45.4846	9.19252	26.7071	0.0349888	0.110041	0.045339					Tested
483	04r2s66	A. plumipes	M	Alberi	2022-04-11	45.4846	9.19252	26.7071	0.0349888	0.110041	0.045339			Tested
484	04r2s67	A. plumipes	M	Alberi	2022-04-11	45.4846	9.19252	26.7071	0.0349888	0.110041	0.045339			Tested
487	04r2s70	A. plumipes	M	Alberi	2022-04-11	45.4846	9.19252	26.7071	0.0349888	0.110041	0.045339			Tested
448	06r3s02	A. plumipes	M	Groane	2022-04-13	45.5571	9.09994	23.75	0.0259248	3.07571	0.610203	Tested
396	07r3s02	A. plumipes	M	Azzurro	2022-04-15	45.5226	9.34148	25.2944	0.0292519	0.168513	0.0676337	Tested
454	13r2s33	A. plumipes	M	Segantini	2022-05-11	45.4465	9.17073	32.85	0.0393716	0.194924	0.0773401	Tested
408	14r2s02	A. plumipes	M	Sempione	2022-04-19	45.4732	9.1777	28.475	0.0146103	0.101303	0.0419066	Tested
410	14r2s04	A. plumipes	M	Sempione	2022-04-19	45.4732	9.1777	28.475	0.0146103	0.101303	0.0419066			Tested
423	14r2s25	A. plumipes	M	Sempione	2022-04-19	45.4732	9.1777	28.475	0.0146103	0.101303	0.0419066	Tested
429	17r2s01	A. plumipes	M	Desio	2022-04-16	45.6282	9.20045	27.85	0.0268873	0.79969	0.255198			Tested
430	17r2s02	A. plumipes	M	Desio	2022-04-16	45.6282	9.20045	27.85	0.0268873	0.79969	0.255198	Tested
442	20r1s27	A. plumipes	M	Lambro	2022-04-19	45.4933	9.24219	28.975	0.0182396	0.752311	0.243611	Tested
443	20r1s28	A. plumipes	M	Lambro	2022-04-19	45.4933	9.24219	28.975	0.0182396	0.752311	0.243611				Tested
5	03r2s05	H. scabiosae	F	Bernate	2022-06-24	45.4623	8.80523	31.5773	0.00677445	44.7975	1.66084				Tested
101	04r5s03	H. scabiosae	F	Alberi	2022-05-30	45.4846	9.19252	34.475	0.0349888	0.110041	0.045339	Tested
102	04r5s04	H. scabiosae	F	Alberi	2022-05-30	45.4846	9.19252	34.475	0.0349888	0.110041	0.045339						Tested
19	07r4s01	H. scabiosae	F	Azzurro	2022-05-23	45.5226	9.34148	34.6833	0.0292519	0.168513	0.0676337			Tested
29	07r4s11	H. scabiosae	F	Azzurro	2022-05-23	45.5226	9.34148	34.6833	0.0292519	0.168513	0.0676337	Tested	Tested
33	10r4s14	H. scabiosae	F	Cave	2022-05-31	45.4655	9.09574	34.65	0.0256421	0.996431	0.300254			Tested
36	10r4s17	H. scabiosae	F	Cave	2022-05-31	45.4655	9.09574	34.65	0.0256421	0.996431	0.300254						Tested
105	11r3s12	H. scabiosae	F	Forlanini	2022-05-02	45.4639	9.26518	31.9929	0.0139829	0.173846	0.069611	Tested
113	11r3s20	H. scabiosae	F	Forlanini	2022-05-02	45.4639	9.26518	31.9929	0.0139829	0.173846	0.069611		Tested
61	12r3s17	H. scabiosae	F	Messa	2022-05-16	45.5862	9.29002	34.65	0.0355779	0.13519	0.0550685					Tested
62	12r3s18	H. scabiosae	F	Messa	2022-05-16	45.5862	9.29002	34.65	0.0355779	0.13519	0.0550685	Tested
64	12r3s20	H. scabiosae	F	Messa	2022-05-16	45.5862	9.29002	34.65	0.0355779	0.13519	0.0550685						Tested
116	13r3s21	H. scabiosae	F	Segantini	2022-05-11	45.4465	9.17073	32.85	0.0393716	0.194924	0.0773401		Tested
124	13r4s06	H. scabiosae	F	Segantini	2022-05-30	45.4465	9.17073	34.85	0.0393716	0.194924	0.0773401	Tested	Tested
77	15r6s03	H. scabiosae	F	Campus	2022-06-01	45.4752	9.23479	36.6278	0.0341095	0.0170004	0.00732113	Tested
78	15r6s04	H. scabiosae	F	Campus	2022-06-01	45.4752	9.23479	36.6278	0.0341095	0.0170004	0.00732113			Tested
13	17r3s05	H. scabiosae	F	Desio	2022-05-22	45.6282	9.20045	35.05	0.0268873	0.79969	0.255198			Tested
16	17r3s08	H. scabiosae	F	Desio	2022-05-22	45.6282	9.20045	35.05	0.0268873	0.79969	0.255198	Tested
89	19r2s05	H. scabiosae	F	Ciliegi	2022-06-17	45.5114	9.20761	37.55	0.0359176	0.062614	0.0263755	Tested
92	19r2s08	H. scabiosae	F	Ciliegi	2022-06-17	45.5114	9.20761	37.55	0.0359176	0.062614	0.0263755		Tested
93	19r2s09	H. scabiosae	F	Ciliegi	2022-06-17	45.5114	9.20761	37.55	0.0359176	0.062614	0.0263755						Tested
51	22r1s02	H. scabiosae	F	Udine	2022-06-17	45.4911	9.23695	37.85	0.0182396	0.00539993	0.00233885	Tested
59	22r1s10	H. scabiosae	F	Udine	2022-06-17	45.4911	9.23695	37.85	0.0182396	0.00539993	0.00233885	Tested	Tested
45	23r1s06	H. scabiosae	F	Basiglio 2	2022-06-20	45.3623	9.1572	33.6	0.035026	1.01434	0.304132		Tested
48	23r1s09	H. scabiosae	F	Basiglio 2	2022-06-20	45.3623	9.1572	33.6	0.035026	1.01434	0.304132	Tested
131	04r2s05	O. cornuta	F	Alberi	2022-04-11	45.4846	9.19252	26.7071	0.0349888	0.110041	0.045339			Tested
138	04r2s12	O. cornuta	F	Alberi	2022-04-11	45.4846	9.19252	26.7071	0.0349888	0.110041	0.045339	Tested		Tested
140	04r2s14	O. cornuta	F	Alberi	2022-04-11	45.4846	9.19252	26.7071	0.0349888	0.110041	0.045339		Tested
146	04r2s20	O. cornuta	F	Alberi	2022-04-11	45.4846	9.19252	26.7071	0.0349888	0.110041	0.045339		Tested			Tested
161	04r2s34	O. cornuta	F	Alberi	2022-04-11	45.4846	9.19252	26.7071	0.0349888	0.110041	0.045339		Tested
220	06r1s03	O. cornuta	F	Groane	2022-03-16	45.5571	9.09994	21.45	0.0259248	3.07571	0.610203	Tested
221	06r1s05	O. cornuta	F	Groane	2022-03-16	45.5571	9.09994	21.45	0.0259248	3.07571	0.610203	Tested
223	06r1s07	O. cornuta	F	Groane	2022-03-16	45.5571	9.09994	21.45	0.0259248	3.07571	0.610203			Tested
162	10r1s01	O. cornuta	F	Cave	2022-04-10	45.4655	9.09574	25.1833	0.0256421	0.996431	0.300254	Tested
168	10r3s03	O. cornuta	F	Cave	2022-04-13	45.4655	9.09574	25.1833	0.0256421	0.996431	0.300254	Tested
169	10r3s04	O. cornuta	F	Cave	2022-04-13	45.4655	9.09574	25.1833	0.0256421	0.996431	0.300254				Tested
171	10r3s06	O. cornuta	F	Cave	2022-04-13	45.4655	9.09574	25.1833	0.0256421	0.996431	0.300254			Tested
177	10r3s12	O. cornuta	F	Cave	2022-04-13	45.4655	9.09574	25.1833	0.0256421	0.996431	0.300254				Tested
179	10r3s14	O. cornuta	F	Cave	2022-04-13	45.4655	9.09574	25.1833	0.0256421	0.996431	0.300254	Tested
184	10r3s19	O. cornuta	F	Cave	2022-04-13	45.4655	9.09574	25.1833	0.0256421	0.996431	0.300254					Tested
188	10r3s23	O. cornuta	F	Cave	2022-04-13	45.4655	9.09574	25.1833	0.0256421	0.996431	0.300254		Tested
189	10r3s24	O. cornuta	F	Cave	2022-04-13	45.4655	9.09574	25.1833	0.0256421	0.996431	0.300254	Tested
260	12r1s02	O. cornuta	F	Messa	2022-04-13	45.5862	9.29002	25.1833	0.0355779	0.13519	0.0550685			Tested			Tested
261	12r2s01	O. cornuta	F	Messa	2022-04-13	45.5862	9.29002	25.1833	0.0355779	0.13519	0.0550685	Tested
264	12r2s04	O. cornuta	F	Messa	2022-04-13	45.5862	9.29002	25.1833	0.0355779	0.13519	0.0550685	Tested
266	12r2s06	O. cornuta	F	Messa	2022-04-13	45.5862	9.29002	25.1833	0.0355779	0.13519	0.0550685		Tested
272	13r1s05	O. cornuta	F	Segantini	2022-03-24	45.4465	9.17073	23.35	0.0393716	0.194924	0.0773401			Tested
276	13r1s10	O. cornuta	F	Segantini	2022-03-24	45.4465	9.17073	23.35	0.0393716	0.194924	0.0773401	Tested	Tested
286	13r2s05	O. cornuta	F	Segantini	2022-04-06	45.4465	9.17073	25.2944	0.0393716	0.194924	0.0773401	Tested
296	13r2s15	O. cornuta	F	Segantini	2022-04-06	45.4465	9.17073	25.2944	0.0393716	0.194924	0.0773401			Tested
297	13r2s16	O. cornuta	F	Segantini	2022-04-06	45.4465	9.17073	25.2944	0.0393716	0.194924	0.0773401		Tested
298	13r2s17	O. cornuta	F	Segantini	2022-04-06	45.4465	9.17073	25.2944	0.0393716	0.194924	0.0773401	Tested
226	14r1s04	O. cornuta	F	Sempione	2022-03-24	45.4732	9.1777	21.65	0.0146103	0.101303	0.0419066		Tested
229	14r1s07	O. cornuta	F	Sempione	2022-03-24	45.4732	9.1777	21.65	0.0146103	0.101303	0.0419066	Tested
231	14r1s09	O. cornuta	F	Sempione	2022-03-24	45.4732	9.1777	21.65	0.0146103	0.101303	0.0419066	Tested
232	14r1s10	O. cornuta	F	Sempione	2022-03-24	45.4732	9.1777	21.65	0.0146103	0.101303	0.0419066			Tested
236	14r1s14	O. cornuta	F	Sempione	2022-03-24	45.4732	9.1777	21.65	0.0146103	0.101303	0.0419066	Tested
192	15r2s02	O. cornuta	F	Campus	2022-03-23	45.4752	9.23479	21.85	0.0341095	0.0170004	0.00732113		Tested	Tested
200	15r2s10	O. cornuta	F	Campus	2022-03-23	45.4752	9.23479	21.85	0.0341095	0.0170004	0.00732113	Tested	Tested
203	15r3s03	O. cornuta	F	Campus	2022-03-29	45.4752	9.23479	21.85	0.0341095	0.0170004	0.00732113					Tested
206	15r3s06	O. cornuta	F	Campus	2022-03-29	45.4752	9.23479	21.85	0.0341095	0.0170004	0.00732113	Tested	Tested
210	15r4s02	O. cornuta	F	Campus	2022-04-05	45.4752	9.23479	24.9611	0.0341095	0.0170004	0.00732113					Tested
211	15r4s03	O. cornuta	F	Campus	2022-04-05	45.4752	9.23479	24.9611	0.0341095	0.0170004	0.00732113			Tested	Tested
212	15r4s04	O. cornuta	F	Campus	2022-04-05	45.4752	9.23479	24.9611	0.0341095	0.0170004	0.00732113				Tested
213	15r4s05	O. cornuta	F	Campus	2022-04-05	45.4752	9.23479	24.9611	0.0341095	0.0170004	0.00732113	Tested				Tested
215	15r4s07	O. cornuta	F	Campus	2022-04-05	45.4752	9.23479	24.9611	0.0341095	0.0170004	0.00732113			Tested
216	15r4s08	O. cornuta	F	Campus	2022-04-05	45.4752	9.23479	24.9611	0.0341095	0.0170004	0.00732113		Tested
218	15r4s10	O. cornuta	F	Campus	2022-04-05	45.4752	9.23479	24.9611	0.0341095	0.0170004	0.00732113		Tested
244	19r1s07	O. cornuta	F	Ciliegi	2022-04-14	45.5114	9.20761	24.55	0.0359176	0.062614	0.0263755	Tested
245	19r1s08	O. cornuta	F	Ciliegi	2022-04-14	45.5114	9.20761	24.55	0.0359176	0.062614	0.0263755		Tested
246	19r1s09	O. cornuta	F	Ciliegi	2022-04-14	45.5114	9.20761	24.55	0.0359176	0.062614	0.0263755	Tested
251	19r1s14	O. cornuta	F	Ciliegi	2022-04-14	45.5114	9.20761	24.55	0.0359176	0.062614	0.0263755	Tested
259	19r1s22	O. cornuta	F	Ciliegi	2022-04-14	45.5114	9.20761	24.55	0.0359176	0.062614	0.0263755			Tested
362	05r1s13	P. dominula	F	Fagiana	2022-05-09	45.435	8.82943	27.7389	0.00917554	91.1055	1.96429				Tested
364	05r1s17	P. dominula	F	Fagiana	2022-05-09	45.435	8.82943	27.7389	0.00917554	91.1055	1.96429	Tested
373	07r2s12	P. dominula	F	Azzurro	2022-04-25	45.5226	9.34148	28.225	0.0292519	0.168513	0.0676337		Tested
375	07r2s16	P. dominula	F	Azzurro	2022-04-25	45.5226	9.34148	28.225	0.0292519	0.168513	0.0676337	Tested
380	07r2s26	P. dominula	F	Azzurro	2022-04-25	45.5226	9.34148	28.225	0.0292519	0.168513	0.0676337	Tested
371	08r3s04	P. dominula	F	Cassinis	2022-05-02	45.4225	9.23773	29.35	0.0193081	2.69534	0.567654		Tested				Tested
385	09r2s15	P. dominula	F	Besozza	2022-05-16	45.4781	9.31873	35.5167	0.0117705	1.92641	0.466336			Tested
388	09r2s18	P. dominula	F	Besozza	2022-05-16	45.4781	9.31873	35.5167	0.0117705	1.92641	0.466336	Tested	Tested
390	09r2s20	P. dominula	F	Besozza	2022-05-16	45.4781	9.31873	35.5167	0.0117705	1.92641	0.466336			Tested
393	09r2s24	P. dominula	F	Besozza	2022-05-16	45.4781	9.31873	35.5167	0.0117705	1.92641	0.466336	Tested
323	10r2s01	P. dominula	F	Cave	2022-04-07	45.4655	9.09574	25.1833	0.0256421	0.996431	0.300254						Tested
328	10r2s06	P. dominula	F	Cave	2022-04-07	45.4655	9.09574	25.1833	0.0256421	0.996431	0.300254	Tested		Tested
304	11r4s04	P. dominula	F	Forlanini	2022-05-23	45.4639	9.26518	34.85	0.0139829	0.173846	0.069611		Tested
315	12r3s07	P. dominula	F	Messa	2022-05-16	45.5862	9.29002	34.65	0.0355779	0.13519	0.0550685	Tested
320	12r3s12	P. dominula	F	Messa	2022-05-16	45.5862	9.29002	34.65	0.0355779	0.13519	0.0550685			Tested			Tested
340	17r3s11	P. dominula	F	Desio	2022-05-22	45.6282	9.20045	35.05	0.0268873	0.79969	0.255198		Tested
336	20r1s04	P. dominula	F	Lambro	2022-04-19	45.4933	9.24219	28.975	0.0182396	0.752311	0.243611	Tested					Tested
337	20r1s08	P. dominula	F	Lambro	2022-04-19	45.4933	9.24219	28.975	0.0182396	0.752311	0.243611		Tested				Tested
352	21r1s11	P. dominula	F	Tradate	2022-05-20	45.712	8.91976	30.4214	0.00742382	10.5764	1.06357		Tested			Tested
